# Supplementary material for: Wild Bee Species (Hymenoptera: Apoidea: Anthophila) of Three Western Provinces of Cuba: A Century of Temporal Dynamics
Source: Neotrop Entomol. 2025 Jun 18;54(1):77. doi: 10.1007/s13744-025-01282-6 (PMC12176934; doi:10.1007/s13744-025-01282-6)
Supplement: Supplementary file 1 — Supplementary file1 (XLSX 330 KB) [file 13744_2025_1282_MOESM1_ESM.xlsx]

## Sheet: Liste d´espèces
Family	Género	Subgenero	Specie
Apidae	Anthophora	Mistacanthophora	Anthophora (Mistacanthophora) atrata
Apidae	Apis		Apis mellifera
Apidae	Centris	Xantemisia	Centris (Xanthemisia) aethiops
Apidae	Centris	Centris	Centris (Centris) fasciatus
Apidae	Centris	Centris	Centris (Centris) poecila
Apidae	Centris	Heterocentris	Centris (Heterocentris) cornuta
Apidae	Ceratina	Ceratinula	Ceratina (Ceratinula) cockerelli
Apidae	Ceratina	Zodontomerus	Ceratina (Zodontomerus) cyaniventris
Apidae	Epeolus		Epeolus pulchellus
Apidae	Exomalopsis	Exomalopsis	Exomalopsis (Exomalopsis) pulchella
Apidae	Exomalopsis	Exomalopsis	Exomalopsis (Exomalopsis) similis
Apidae	Florilegus	Florilegus	Florilegus (Florilegus) lanierii
Apidae	Melipona	Melikerria	Melipona (Melikerria) beecheii
Apidae	Melissodes	Melissodes	Melissodes (Melissodes) cubensis
Apidae	Melissodes	Melissodes	Melissodes (Melissodes) leprieuri
Apidae	Melissodes	Eumelissodes	Melissodes (Eumelissodes) pullata
Apidae	Mesoplia		Mesoplia cubensis
Apidae	Nomada		Nomada cubensis
Apidae	Nomada		Nomada cruralis
Apidae	Nomada		Nomada pilipes
Apidae	Triepeolus		Triepeolus roni
Apidae	Triepeolus		Triepeolus vicinus
Apidae	Triepeolus		Triepeolus wilsoni
Apidae	Xeromelecta	alayoi	Xeromelecta (Nesomelecta) alayoi
Apidae	Xylocopa	Neoxylocopa	Xylocopa (Neoxylocopa) cubaecola
Colletidae	Colletes		Colletes submarginatus
Colletidae	Hylaeus	Prosopis	Hylaeus (Prosopis) limbifrons
Halictidae	Agapostemon		Agapostemon femoralis
Halictidae	Agapostemon	Agapostemon	Agapostemon (Agapostemon) poeyi
Halictidae	Augochlora	Augochlora	Augochlora (Augochlora) elegans
Halictidae	Augochlora	Augochlora	Augochlora (Augochlora) magnifica
Halictidae	Augochlora	Augochlora	Augochlora (Augochlora) regina
Halictidae	Halictus		Halictus poeyi Lepeletier
Halictidae	Lasioglossum	Dialictus	Lasioglossum (Dialictus) coreopsis
Halictidae	Lasioglossum	Dialictus	Lasioglossum (Dialictus) ferreri
Halictidae	Lasioglossum	Dialictus	Lasioglossum (Dialictus) gundlachi
Halictidae	Lasioglossum	Dialictus	Lasioglossum (Dialictus) havanensis
Halictidae	Lasioglossum	Dialictus	Lasioglossum (Dialictus) longifrons
Halictidae	Lasioglossum	Dialictus	Lasioglossum (Dialictus) mestrei
Halictidae	Lasioglossum	Dialictus	Lasioglossum (Dialictus) parvum
Halictidae	Lasioglossum	Dialictus	Lasioglossum normalis
Halictidae	Nomia	Acunomia	Nomia (Acunomia) robinsoni
Megachilidae	Coelioxys	Boreocoelioxys	Coelioxys (Boreocoelioxys) sannicolarensis
Megachilidae	Coelioxys	Cyrtocoelioxys	Coelioxys (Cyrtocoelioxys) tridentata
Megachilidae	Coelioxys	Neocoelioxys	Coelioxys (Neocoelioxys) rufipes
Megachilidae	Megachile	Sayapis	Megachile (Sayapis) apora
Megachilidae	Megachile	Euricharaea	Megachile (Euricharaea) concinna
Megachilidae	Megachile	Leptorachis	Megachile (Leptorachis) curta
Megachilidae	Megachile	Pseudomegachile	Megachile (Pseudomegachile) lanata
Megachilidae	Megachile	Pseudocentron	Megachile (Pseudocentron) poeyi
Megachilidae	Megachile	Callomegachile	Megachile (Callomegachile) rufipennis
Megachilidae	Megachile	Melanosarus	Megachile (Melanosarus) singularis

## Sheet: Ecology
SPECIES	Diet	Type Loc	Endemic	Introduced	Native	Barcoding	Endemica antillana	Biogeographical region	Subregion	before1900	1900-1925	1926-1950	1951-1975	1976-2000	2001-2025	Dry-season	Rainy-season
Apis mellifera	Poly.	Sweden	0	1	0	1		Pangeographic		0	0	1	1	1	1	1	1
Anthophora (Mistacanthophora) atrata	Poly.	Cuba	1	0	1	0		Neotropical	Antillean sub-region	0	1	0	1	0	0	0	1
Centris (Xanthemisia) aethiops	Poly.	Cuba	0	0	1	0	EA	Neotropical	Antillean sub-region	0	0	0	1	0	1	0	1
Centris (Centris) fasciata	Poly.	Jamaica	0	0	1	0	EA	Neotropical	Antillean sub-region	0	0	0	1	1	0	0	1
Centris (Centris) poecila	Poly.	Cuba	0	0	1	0		Neotropical	Antillean sub-region	0	0	0	1	1	1	1	1
Centris (heterocentris) cornuta	poly.	Cuba	0	0	1	0	EA	Neotropical	Antillean sub-region	0	1	0	0	0	0	-	-
Ceratina (Zadontomerus) cyaniventris	Poly.	Cuba	1	0	1	0		Neotropical	Antillean sub-region	0	0	1	1	1	1	1	1
Ceratina (Ceratinula) cockerelli	Poly.	USA	0	0	1	0		Nearctic and Neotropical	North American Pacific and Antillean sub-region	0	0	0	1	0	1	0	1
Epeolus pulchellus	Clept.	Cuba	1	0	1	0		Neotropical	Antillean sub-region	-	-	-	-	-	-	-	-
Exomalopsis (Exomalopsis) pulchella	Poly.	Cuba	0	0	1	0		Nearctic and Neotropical	Mexican transition zone, Antillean and Brazilian sub-region	0	0	0	1	0	1	1	0
Exomalopsis (Exomalopsis) similis	Poly.	Cuba	0	0	1	0		Nearctic and Neotropical	Mexican transition zone, Antillean and Brazilian sub-region	0	0	0	1	1	1	1	1
Florilegus (Florilegus) lanieri	Poly.	Cuba	0	0	1	0		Nearctic and Neotropical	Antillean sub-region	0	1	1	1	1	1	1	1
Melipona (Melikerria) beecheii	Poly.	Mexico	0	1	0	1		Neotropical	Mexican transition zone, Antillean and Brazilian sub-region	0	0	0	1	1	1	1	0
Melissodes (Melissodes) leprieuri	Poly.	Cuba	1	0	1	0		Neotropical	Antillean sub-region	0	1	1	1	1	1	1	1
Melissodes (Melissodes) cubensis	Poly.	Cuba	1	0	1	0		Neotropical	Antillean sub-region	0	0	1	1	1	1	1	1
Melissodes (Eumelissodes) pullata	Poly.	Cuba	1	0	1	0		Neotropical	Antillean sub-region	0	0	1	1	1	1	1	1
Mesoplia cubensis	Poly.	Cuba	1	0	1	0		Neotropical	Antillean sub-region	0	1	1	1	1	1	1	1
Nomada cubensis	Clept.	Cuba	1	0	1	0		Neotropical	Antillean sub-region	0	0	1	1	1	1	1	1
Nomada pilipes	Clept.	Cuba	0	0	1	0	EA	Neotropical	Antillean sub-region	0	0	0	1	1	1	1	1
Nomada cruralis	Clept.	Cuba	1	0	1	0		Neotropical	Antillean sub-region	0	0	0	1	1	0	1	1
Triepeolus vicinus	Clept.	Cuba	0	0	1	0	EA	Neotropical	Antillean sub-region	0	0	1	1	1	1	0	1
Triepeolus roni	Clept.	Cuba	0	0	1	0	EA	Neotropical	Antillean sub-region	0	0	0	0	1	0	1	0
Triepeolus wilsoni	Clept.	Cuba	0	0	1	0		Neotropical	Mexican transition zone, Antillean and Brazilian sub-region	0	0	1	0	0	1	0	1
Xeromelecta (Nesomelecta) alayoi	Clept.	Cuba	1	0	1	0		Neotropical	Antillean sub-region	0	0	0	0	1	0	0	1
Xylocopa (Neoxylocopa) cubaecola	Poly.	Cuba	0	0	1	0	EA	Neotropical	Antillean sub-region	0	0	0	1	1	1	1	1
Colletes submarginatus	Poly.	Cuba	0	0	1	0	EA	Neotropical	Antillean sub-region	0	0	0	1	1	1	1	1
Hylaeus (Prosopis) limbifrons	Poly.	Cuba	1	0	1	0		Neotropical	Antillean sub-region	0	0	0	1	0	0	1	1
Agapostemon femoralis	Poly.	Cuba	1	0	1	0		Neotropical	Antillean sub-region	0	0	0	1	1	1	1	1
Agapostemon (Agapostemon) poeyi	Poly.	Cuba	0	0	1	0	EA	Neotropical	Antillean sub-region	0	0	1	1	1	1	1	1
Auglochlora (Augochlora) elegans	Poly.	Cuba	0	0	1	0	EA	Neotropical	Antillean sub-region	0	0	1	1	1	0	1	1
Auglochlora (Augochlora) magnifica	Poly.	Cuba	0	0	1	0	EA	Neotropical	Antillean sub-region	0	1	0	0	0	0	-	-
Auglochlora (Augochlora) regina	Poly.	Jamaica	0	0	1	0	EA	Neotropical	Antillean sub-region	0	1	1	1	1	1	1	1
Halictus poeyi	Poly.	Cuba	0	0	1	0		Neotropical	Antillean sub-region	0	0	1	1	1	1	1	1
Lasioglossum (Dialictus) coreopsis	Poly.	USA	0	0	1	0		Neotropical	Antillean sub-region	0	0	0	1	1	1	1	1
Lasioglossum (Dialictus) ferreri	Poly.	Cuba	0	0	1	1	EA	Neotropical	Antillean sub-region	0	0	0	1	0	0	1	1
Lasioglossum (Dialictus) gundlachii	Poly.	Cuba	0	0	1	1	EA	Neotropical	Antillean sub-region	0	0	0	1	0	1	1	1
Lasioglossum (Dialictus) havanensis	Poly.	Cuba	0	0	1	0	EA	Neotropical	Antillean sub-region	0	0	0	0	1	0	0	1
Lasioglossum (Dialictus) longifrons	Poly.	USA	0	0	1	0		Neotropical	Antillean sub-region	-	-	-	-	-	1	-	-
Lasioglossum (Dialictus) mestrei	Poly.	Cuba	1	0	1	0		Neotropical	Antillean sub-region	0	0	0	1	1	0	1	1
Lasioglossum (Dialictus) parvum	Poly.	Cuba	0	0	1	1	EA	Neotropical	Antillean sub-region	0	0	0	1	1	1	1	1
Lasioglossum (Dialictus) normalis	Poly.	Cuba	0	0	1	1	EA	Neotropical	Antillean sub-region	0	0	0	0	1	0	0	1
Nomia (Acunomia) robinsoni	Poly.	Cuba	0	0	1	0	EA	Neotropical	Antillean sub-region	0	0	0	1	1	1	1	1
Coelioxys (Neocolioxys) rufipes	Clept.	Cuba	0	0	1	0	EA	Neotropical	Antillean sub-region	0	0	1	1	1	1	1	1
Coelioxys (Cyrtocolioxys) tridentata	Clept.	Cuba	0	0	1	0	EA	Neotropical	Antillean sub-region	0	1	0	0	0	0	-	-
Coelioxys (Boerocoelioxys) sannicolarensis	Clept.	Cuba	1	0	1	0		Neotropical	Antillean sub-region	0	0	0	0	1	0	1	0
Megachile (Sayapis) apora	polylectic (Westrich, 1989)	Bahamas	0	0	1	0	EA	Neotropical	Antillean sub-region	0	0	0	0	1	1	1	0
Megachile (Eutricharaea) concinna	polylectic (Westrich, 1989)	Dominican Republic	0	1	1	0		Neotropical	Mexican transition zone, Antillean and Brazilian sub-region	0	0	0	1	0	1	0	1
Megachile (Leptorachis) curta	Poly.	Cuba	0	0	1	0	EA	Neotropical	Mexican transition zone, Antillean and Brazilian sub-region	1	-	-	-	-	1	-	1
Megachile (Pseudomegachile) lanata	polylectic (Westrich, 1989)	Lesser Antilles	0	0	1	0		Neotropical	Antillean sub-region	0	0	0	1	0	1	0	1
Megachile (Pseudocentron) poeyi	polylectic (Westrich, 1989)	Cuba	0	0	1	0	EA	Neotropical	Mexican transition zone, Antillean and Brazilian sub-region	0	0	0	1	1	0	1	1
Megachile (Callomegachile) rufipennis	polylectic (Westrich, 1989)	USA	0	1	1	0	EA	Neotropical	Antillean sub-region	0	0	1	1	1	1	1	1
Megachile (Melanosaurus) singularis	polylectic (Westrich, 1989)	Cuba	0	0	1	0	EA	Neotropical	Antillean sub-region	0	0	0	1	1	1	1	1

## Sheet: New records_occurence
ID	Genus	Species	Authorship	Sex	Country	State	Locality	Date	Collection	Det.	verbatimLocality	vebatimLocality
18.000184	Agapostemon	femoralis	(Guérin-Meneville, 1844)	female	Cuba	Havana	Boyeros, Santiago de las Vegas	1952.i.04	MNHNCu	Genaro	Ciudad de La Habana	Boyeros, Santiago de las Vegas
18.000186	Agapostemon	femoralis	(Guérin-Meneville, 1844)	female	Cuba	Havana	Playa, Atabey	1988.viii	MNHNCu	Genaro	Ciudad de La Habana	Atabey
18.000187	Agapostemon	femoralis	(Guérin-Meneville, 1844)	female	Cuba	Havana	Playa, Santa Fé	1966.viii	MNHNCu	Genaro	Ciudad de La Habana	Santa Fé
18.000195	Agapostemon	femoralis	(Guérin-Meneville, 1844)	male	Cuba	Havana	La Habana del Este, Santa Maria del Mar, Mirador Bello Monte	1988.vi	MNHNCu	Genaro	Ciudad de La Habana	La Habana del Este, Santa Maria del Mar, Mirador Bello Monte
18.000196	Agapostemon	femoralis	(Guérin-Meneville, 1844)	male	Cuba	Havana	Playa, Atabey	1988.viii	MNHNCu	Genaro	Ciudad de La Habana	Atabey
18.000197	Agapostemon	femoralis	(Guérin-Meneville, 1844)	male	Cuba	Mayabeque	Santa Cruz del Norte, Loma San Cayetano	1962.i	MNHNCu	Genaro	La Habana	Jibacoa, Santa Cruz del Norte, Loma San Cayetano
18.000199	Agapostemon	femoralis	(Guérin-Meneville, 1844)	male	Cuba	Mayabeque	Santa Cruz del Norte, Bacunayagua	1993.v	MNHNCu	Genaro	La Habana	Santa Cruz del Norte, Bacunayagua
18.000200	Agapostemon	femoralis	(Guérin-Meneville, 1844)	male	Cuba	Havana	La Habana del Este, Santa Maria del Mar, Mirador Bello Monte	1988.vi	MNHNCu	Genaro	Ciudad de La Habana	La Habana del Este, Santa Maria del Mar, Mirador Bello Monte
18.000201	Agapostemon	femoralis	(Guérin-Meneville, 1844)	male	Cuba	Mayabeque	Santa Cruz del Norte, Bacunayagua	1993.v	MNHNCu	Genaro	La Habana	Santa Cruz del Norte, Bacunayagua
18.000203	Agapostemon	femoralis	(Guérin-Meneville, 1844)	male	Cuba	Mayabeque	Santa Cruz del Norte, Bacunayagua	1993.v	MNHNCu	Genaro	La Habana	Santa Cruz del Norte, Bacunayagua
18.000204	Agapostemon	femoralis	(Guérin-Meneville, 1844)	male	Cuba	Havana	Boyeros, Santiago de las Vegas	1963.v	MNHNCu	Genaro	Ciudad de La Habana	Boyeros, Santiago de las Vegas
18.000205	Agapostemon	femoralis	(Guérin-Meneville, 1844)	male	Cuba	Havana	Playa, El Laguito	1967.x	MNHNCu	Genaro	Ciudad de La Habana	Marianao, Laguito
18.000206	Agapostemon	femoralis	(Guérin-Meneville, 1844)	male	Cuba	Mayabeque	Jaruco, Loma Corrededas	1969.iv	MNHNCu	Genaro	La Habana	Jaruco, Lomas Comederas
18.000209	Agapostemon	femoralis	(Guérin-Meneville, 1844)	male	Cuba	Havana	La Habana del Este, Santa Maria del Mar, Mirador Bello Monte	1988.vi	MNHNCu	Genaro	Ciudad de La Habana	La Habana del Este, Santa Maria del Mar, Mirador Bello Monte
18.000211	Agapostemon	femoralis	(Guérin-Meneville, 1844)	male	Cuba	Havana	Boyeros, Santiago de las Vegas	1962.iii.28	MNHNCu	Genaro	Ciudad de La Habana	Boyeros, Santiago de las Vegas
18.000212	Agapostemon	femoralis	(Guérin-Meneville, 1844)	male	Cuba	Mayabeque	Santa Cruz del Norte, Loma San Cayetano	1962.i	MNHNCu	Genaro	La Habana	Jibacoa, Santa Cruz del Norte, Loma San Cayetano
18.000213	Agapostemon	femoralis	(Guérin-Meneville, 1844)	male	Cuba	Havana	Playa, El Laguito	1970.ii	MNHNCu	Genaro	Ciudad de La Habana	Marianao, Laguito
18.000214	Agapostemon	femoralis	(Guérin-Meneville, 1844)	male	Cuba	Havana	Boyeros, Santiago de las Vegas	1967.iv	MNHNCu	Genaro	Ciudad de La Habana	Boyeros, Santiago de las Vegas
18.000215	Agapostemon	femoralis	(Guérin-Meneville, 1844)	male	Cuba	Havana	Boyeros, Santiago de las Vegas	1963.v	MNHNCu	Genaro	Ciudad de La Habana	Boyeros, Santiago de las Vegas
EY38326	Agapostemon	femoralis	(Guérin-Meneville, 1844)	-	Cuba	Havana		1909	MNHN	Duarte	Havane
EY38327	Agapostemon	femoralis	(Guérin-Meneville, 1844)	female	Cuba	Havana		1909	MNHN	Duarte	Havane
EY38328	Agapostemon	femoralis	(Guérin-Meneville, 1844)	female	Cuba	Havana		1909	MNHN	Duarte	Havane
EY38334	Agapostemon	femoralis	(Guérin-Meneville, 1844)	-	Cuba	Havana		1909	MNHN	Duarte	Havane
EY38335	Agapostemon	femoralis	(Guérin-Meneville, 1844)	-	Cuba	Havana		1909	MNHN	Duarte	Havane
EY38336	Agapostemon	femoralis	(Guérin-Meneville, 1844)	-	Cuba	Havana		1909	MNHN	Duarte	Havane
EY38340	Agapostemon	femoralis	(Guérin-Meneville, 1844)	-	Cuba	Havana		1909	MNHN	Duarte	Havane
EY38343	Agapostemon	femoralis	(Guérin-Meneville, 1844)	-	Cuba	Havana		1909	MNHN	Duarte	Havane
EY38344	Agapostemon	femoralis	(Guérin-Meneville, 1844)	-	Cuba	Havana		1909	MNHN	Duarte	Havane
EY38345	Agapostemon	femoralis	(Guérin-Meneville, 1844)	-	Cuba	Havana		1909	MNHN	Duarte	Havane
EY38346	Agapostemon	femoralis	(Guérin-Meneville, 1844)	-	Cuba	Havana		1909	MNHN	Duarte	Havane
EY38347	Agapostemon	femoralis	(Guérin-Meneville, 1844)	-	Cuba	Havana		1909	MNHN	Duarte	Havane
EY38348	Agapostemon	femoralis	(Guérin-Meneville, 1844)	-	Cuba	Havana		1909	MNHN	Duarte	Havane
EY38349	Agapostemon	femoralis	(Guérin-Meneville, 1844)	-	Cuba	Havana		1909	MNHN	Duarte	Havane
EY38350	Agapostemon	femoralis	(Guérin-Meneville, 1844)	-	Cuba	Havana		1909	MNHN	Duarte	Havane
EY38351	Agapostemon	femoralis	(Guérin-Meneville, 1844)	-	Cuba	Havana		1909	MNHN	Duarte	Havane
EY38352	Agapostemon	femoralis	(Guérin-Meneville, 1844)	-	Cuba	Havana		1909	MNHN	Duarte	Havane
EY38977	Agapostemon	femoralis	(Guérin-Meneville, 1844)	-	Cuba	Havana		1908	MNHN	Duarte	Havane
EY38979	Agapostemon	femoralis	(Guérin-Meneville, 1844)	-	Cuba	Havana		1908	MNHN	Duarte	Havane
EY38980	Agapostemon	femoralis	(Guérin-Meneville, 1844)	-	Cuba	Havana		1908	MNHN	Duarte	Havane
EY38981	Agapostemon	femoralis	(Guérin-Meneville, 1844)	-	Cuba	Havana		1908	MNHN	Duarte	Havane
EY39008	Agapostemon	femoralis	(Guérin-Meneville, 1844)	-	Cuba	Havana		1867	MNHN	Duarte	Havane
EY39009	Agapostemon	femoralis	(Guérin-Meneville, 1844)	-	Cuba	Havana		1867	MNHN	Duarte	Havane
EY39011	Agapostemon	femoralis	(Guérin-Meneville, 1844)	-	Cuba	Havana		1867	MNHN	Duarte	Havane
EY39012	Agapostemon	femoralis	(Guérin-Meneville, 1844)	-	Cuba	Havana		1867	MNHN	Duarte	Havane
EY39013	Agapostemon	femoralis	(Guérin-Meneville, 1844)	-	Cuba	Havana		1867	MNHN	Duarte	Havane
EY39017	Agapostemon	femoralis	(Guérin-Meneville, 1844)	-	Cuba	Havana		1867	MNHN	Duarte	Havane
EY39018	Agapostemon	femoralis	(Guérin-Meneville, 1844)	-	Cuba	Havana		1867	MNHN	Duarte	Havane
n/a	Agapostemon	femoralis	(Guérin-Meneville, 1844)	-	Cuba	Mayabeque	Santa Cruz del Norte, Jibacoa	1969.iv.05	IES	-	La Habana	Jibacoa
n/a	Agapostemon	femoralis	(Guérin-Meneville, 1844)	-	Cuba	Mayabeque	Santa Cruz del Norte, Jibacoa	1962.i	IES	-	La Habana	Jibacoa
n/a	Agapostemon	femoralis	(Guérin-Meneville, 1844)	-	Cuba	Havana	La Lisa, Guatao	xxx	IES	-	La Habana	Guatao
n/a	Agapostemon	femoralis	(Guérin-Meneville, 1844)	-	Cuba	Mayabeque	Santa Cruz del Norte, Jibacoa	1962.i	IES	-	La Habana	Jibacoa
n/a	Agapostemon	femoralis	(Guérin-Meneville, 1844)	-	Cuba	Mayabeque	Jaruco	1969.iv	IES	-	La Habana	Jaruco
n/a	Agapostemon	femoralis	(Guérin-Meneville, 1844)	-	Cuba	Havana	Boyeros, Santiago de las Vegas	xxx	IES	-	La Habana	Santiago de las Vegas
18.000102	Agapostemon	poeyi	(Lucas, 1856)	female	Cuba	Mayabeque	Santa Cruz del Norte, Bacunayagua	1993.v	MNHNCu	Genaro	La Habana	Santa Cruz del Norte, Bacunayagua
18.000110	Agapostemon	poeyi	(Lucas, 1856)	female	Cuba	Mayabeque	Güines	1987.iv.26	MNHNCu	Genaro	La Habana	Güines
18.000115	Agapostemon	poeyi	(Lucas, 1856)	female	Cuba	Mayabeque	San José de Las Lajas, Cayajabos	1989.vii	MNHNCu	Genaro	La Habana	Cayajabos
18.000116	Agapostemon	poeyi	(Lucas, 1856)	female	Cuba	Artemisa	San Antonio de los Baños	1962.ix	MNHNCu	Genaro	La Habana	San Antonio de los Baños
18.000119	Agapostemon	poeyi	(Lucas, 1856)	female	Cuba	Artemisa	Madruga, Cayajabos, Loma de Amores	1969.iv.11	MNHNCu	Genaro	La Habana	Madruga, Cayajabos, Loma Amores
18.000122	Agapostemon	poeyi	(Lucas, 1856)	female	Cuba	Mayabeque	San José de las Lajas, Tapaste, Sitio Perdido	1980.iv	MNHNCu	Genaro	La Habana	Jaruco, Tapaste, Sitio Perdido
18.000125	Agapostemon	poeyi	(Lucas, 1856)	female	Cuba	Mayabeque	Güines	1986.xii.26	MNHNCu	Genaro	La Habana	Güines
18.000126	Agapostemon	poeyi	(Lucas, 1856)	female	Cuba	Havana	Boyeros, Santiago de las Vegas	1942.v.13	MNHNCu	Genaro	Ciudad de La Habana	Boyeros, Santiago de las Vegas
18.000132	Agapostemon	poeyi	(Lucas, 1856)	female	Cuba	Artemisa	Mariel	1968.vi	MNHNCu	Genaro	La Habana	Mariel
18.000136	Agapostemon	poeyi	(Lucas, 1856)	female	Cuba	Mayabeque	Santa Cruz del Norte, Loma San Cayetano	1962.i	MNHNCu	Genaro	La Habana	Jibacoa, Santa Cruz del Norte, Loma San Cayetano
18.000140	Agapostemon	poeyi	(Lucas, 1856)	male	Cuba	Artemisa	Madruga, Cayajabos, Loma de Amores	1969.iv.11	MNHNCu	Genaro	La Habana	Madruga, Cayajabos, Loma Amores
18.000142	Agapostemon	poeyi	(Lucas, 1856)	male	Cuba	Mayabeque	Santa Cruz del Norte, Loma San Cayetano	1997.vii	MNHNCu	Genaro	La Habana	Jibacoa, Santa Cruz del Norte, Loma San Cayetano
18.000145	Agapostemon	poeyi	(Lucas, 1856)	male	Cuba	Mayabeque	Santa Cruz del Norte, Loma San Cayetano	1997.vii	MNHNCu	Genaro	La Habana	Jibacoa, Santa Cruz del Norte, Loma San Cayetano
18.000147	Agapostemon	poeyi	(Lucas, 1856)	male	Cuba	Artemisa	Mariel	1968.vi	MNHNCu	Genaro	La Habana	Mariel
18.000150	Agapostemon	poeyi	(Lucas, 1856)	male	Cuba	Artemisa	Bauta, Ariguanabo	1960.vi	MNHNCu	Genaro	La Habana	La Habana, Ariguanabo
18.000152	Agapostemon	poeyi	(Lucas, 1856)	male	Cuba	Mayabeque	Somorrostro, Laguna Somorrostro	1947.vi	MNHNCu	Genaro	La Habana	Laguna Somorrostro
18.000162	Agapostemon	poeyi	(Lucas, 1856)	male	Cuba	Havana	Boyeros, Jardín Botánico Nacional	1987.ii	MNHNCu	Genaro	Ciudad de La Habana	Arroyo Naranjo, Jardín Botánico Nacional (La Habana)
18.000163	Agapostemon	poeyi	(Lucas, 1856)	male	Cuba	Artemisa	Madruga	1969.iv	MNHNCu	Genaro	La Habana	Madruga
18.000165	Agapostemon	poeyi	(Lucas, 1856)	male	Cuba	Havana	Boyeros, Jardín Botánico Nacional	1987.ii	MNHNCu	Genaro	Ciudad de La Habana	Arroyo Naranjo, Jardín Botánico Nacional (La Habana)
18.000168	Agapostemon	poeyi	(Lucas, 1856)	male	Cuba	Mayabeque	Güines	1988.xii	MNHNCu	Genaro	La Habana	Güines
18.000170	Agapostemon	poeyi	(Lucas, 1856)	male	Cuba	Mayabeque	Santa Cruz del Norte, Bacunayagua	1993.v	MNHNCu	Genaro	La Habana	Santa Cruz del Norte, Bacunayagua
18.000172	Agapostemon	poeyi	(Lucas, 1856)	male	Cuba	Mayabeque	Nueva Paz, Biajaca	1969.iv	MNHNCu	Genaro	La Habana	Biajaca, Nueva Paz
18.000174	Agapostemon	poeyi	(Lucas, 1856)	male	Cuba	Mayabeque	Santa Cruz del Norte, Jibacoa	1993.v	MNHNCu	Genaro	La Habana	Santa Cruz del Norte, Bacunayagua
18.000175	Agapostemon	poeyi	(Lucas, 1856)	male	Cuba	Mayabeque	Santa Cruz del Norte, Jibacoa	1993.v	MNHNCu	Genaro	La Habana	Santa Cruz del Norte, Bacunayagua
18.000176	Agapostemon	poeyi	(Lucas, 1856)	male	Cuba	Havana	La Lisa, Guatao	1969.iv	MNHNCu	Genaro	La Habana	Jibacoa, Santa Cruz del Norte, San Cayetano
18.000182	Agapostemon	poeyi	(Lucas, 1856)	male	Cuba	Mayabeque		1969.iv.11	MNHNCu	Genaro	La Habana	Madruga, Cayajabos, Loma Amores
EY38323	Agapostemon	poeyi	(Lucas, 1856)	male	Cuba	Havana		1909	MNHN	Duarte	Havane
EY38324	Agapostemon	poeyi	(Lucas, 1856)	male	Cuba	Havana		1909	MNHN	Duarte	Havane
EY38325	Agapostemon	poeyi	(Lucas, 1856)	male	Cuba	Havana		1909	MNHN	Duarte	Havane
EY38332	Agapostemon	poeyi	(Lucas, 1856)	-	Cuba	Havana		1909	MNHN	Duarte	Havane
n/a	Agapostemon	poeyi	(Lucas, 1856)	-	Cuba	Mayabeque	Santa Cruz del Norte, Jibacoa	1962.i	IES	-	La Habana	Jibacoa
n/a	Agapostemon	poeyi	(Lucas, 1856)	-	Cuba	Artemisa	Madruga	1969.iv	IES	-	La Habana	Madruga
n/a	Agapostemon	poeyi	(Lucas, 1856)	-	Cuba	Artemisa	Mariel	1962.iv	IES	-	La Habana	Jibacoa
n/a	Agapostemon	poeyi	(Lucas, 1856)	-	Cuba	Artemisa	Mariel	1968.vi	IES	-	La Habana	Mariel
n/a	Agapostemon	poeyi	(Lucas, 1856)	-	Cuba	Artemisa	Mariel	1968.vi	IES	-	La Habana	Mariel
n/a	Agapostemon	poeyi	(Lucas, 1856)	-	Cuba	Artemisa	Mariel	1968.vi	IES	-	La Habana	Mariel
n/a	Agapostemon	poeyi	(Lucas, 1856)	-	Cuba	Artemisa	Mariel	1968.vi	IES	-	La Habana	Mariel
n/a	Agapostemon	poeyi	(Lucas, 1856)	-	Cuba	Artemisa	Mariel	1968.vi	IES	-	La Habana	Mariel
n/a	Agapostemon	poeyi	(Lucas, 1856)	-	Cuba	Artemisa	Mariel	1968.vi	IES	-	La Habana	Mariel
n/a	Agapostemon	poeyi	(Lucas, 1856)	-	Cuba	Artemisa	Mariel	1968.vi	IES	-	La Habana	Mariel
n/a	Agapostemon	poeyi	(Lucas, 1856)	-	Cuba	Artemisa	Mariel	1968.vi	IES	-	La Habana	Mariel
n/a	Agapostemon	poeyi	(Lucas, 1856)	-	Cuba	Mayabeque	Santa Cruz del Norte	1969.iv	IES	-	La Habana	Santa Cruz del Norte
n/a	Agapostemon	poeyi	(Lucas, 1856)	-	Cuba	Artemisa	Madruga, Cayajabos, Loma de Amores	1969.iv.01	IES	-	La Habana	Madruga, Cayajabos, Loma de Amores
n/a	Agapostemon	poeyi	(Lucas, 1856)	-	Cuba	Artemisa	Madruga, Cayajabos, Loma de Amores	1969.iv.01	IES	-	La Habana	Madruga, Cayajabos, Loma de Amores
n/a	Agapostemon	poeyi	(Lucas, 1856)	-	Cuba	Artemisa	Madruga, Cayajabos	1969.iv	IES	-	La Habana	Madruga, Cayajabos
n/a	Agapostemon	poeyi	(Lucas, 1856)	-	Cuba	Artemisa	Madruga, Cayajabos	1969.iv	IES	-	La Habana	Madruga, Cayajabos
n/a	Agapostemon	poeyi	(Lucas, 1856)	-	Cuba	Mayabeque	Somorrostro	1953.iv	IES	-	La Habana	Somorrostro
n/a	Agapostemon	poeyi	(Lucas, 1856)	-	Cuba	Mayabeque	Somorrostro	1953.iv	IES	-	La Habana	Somorrostro
n/a	Agapostemon	poeyi	(Lucas, 1856)	-	Cuba	Mayabeque	Santa Cruz del Norte, Loma San Cayetano	1969.iv.07	IES	-	La Habana	Loma San Cayetano
n/a	Agapostemon	poeyi	(Lucas, 1856)	-	Cuba	Mayabeque	Santa Cruz del Norte, Loma San Cayetano	1969.iv.07	IES	-	La Habana	Santa Cruz del Norte, Loma San Cayetano
n/a	Agapostemon	poeyi	(Lucas, 1856)	-	Cuba	Mayabeque	Santa Cruz del Norte, Loma San Cayetano	1969.iv.07	IES	-	La Habana	Santa Cruz del Norte, Loma San Cayetano
n/a	Agapostemon	poeyi	(Lucas, 1856)	-	Cuba	Mayabeque	Santa Cruz del Norte, Loma San Cayetano	1969.iv	IES	-	La Habana	Jibacoa, [Santa Cruz del Norte], Loma San Cayetano
n/a	Agapostemon	poeyi	(Lucas, 1856)	-	Cuba	Artemisa	San Antonio de los Baños, Laguna de Ariguanabo	1962.vii	IES	-	La Habana	Laguna de Ariguanabo
n/a	Agapostemon	poeyi	(Lucas, 1856)	-	Cuba	Artemisa	San Antonio de los Baños, Laguna de Ariguanabo	1962.vii	IES	-	La Habana	Laguna de Ariguanabo
n/a	Agapostemon	poeyi	(Lucas, 1856)	-	Cuba	Mayabeque	Somorrostro, Laguna Somorrostro	1947.vi	IES	-	La Habana	Laguna Somorrostro
n/a	Agapostemon	poeyi	(Lucas, 1856)	-	Cuba	Havana	Boyeros, Santiago de las Vegas	xxx	IES	-	La Habana	Santiago de las Vegas
n/a	Agapostemon	poeyi	(Lucas, 1856)	-	Cuba	Havana	Playa, Playa Santa Fé	1931.vi.16	IES	-	La Habana	Playa Santa Fé
n/a	Agapostemon	poeyi	(Lucas, 1856)	-	Cuba	Mayabeque	Jaruco	1969.iv.05	IES	-	La Habana	Jaruco
18.001315	Agapostemon	femoralis	(Guérin-Meneville, 1844)	-	Cuba	Havana	Boyeros, Santiago de las Vegas	1964.ii	MNHNCu	Genaro	Ciudad de La Habana	Boyeros, Santiago de las Vegas
18.001316	Agapostemon	femoralis	(Guérin-Meneville, 1844)	-	Cuba	Havana	Boyeros, Santiago de las Vegas	1952.i.14	MNHNCu	Genaro	Ciudad de La Habana	Boyeros, Santiago de las Vegas
18.001318	Agapostemon	femoralis	(Guérin-Meneville, 1844)	-	Cuba	Havana	Boyeros, Santiago de las Vegas	1962.iii.28	MNHNCu	Genaro	Ciudad de La Habana	Boyeros, Santiago de las Vegas
18.001319	Agapostemon	femoralis	(Guérin-Meneville, 1844)	-	Cuba	Havana	Playa, El Laguito	1970.ii	MNHNCu	Genaro	Ciudad de La Habana	Marianao, Laguito
18.001320	Agapostemon	femoralis	(Guérin-Meneville, 1844)	-	Cuba	Havana	Boyeros, Santiago de las Vegas	1964.ii	MNHNCu	Genaro	Ciudad de La Habana	Boyeros, Santiago de las Vegas
18.001321	Agapostemon	femoralis	(Guérin-Meneville, 1844)	-	Cuba	Havana	Playa, El Laguito	1967.iv	MNHNCu	Genaro	Ciudad de La Habana	Marianao, Laguito
18.001322	Agapostemon	femoralis	(Guérin-Meneville, 1844)	-	Cuba	Havana	Guanabacoa	1995.v.28	MNHNCu	Genaro	Ciudad de La Habana	Guanabacoa
18.001324	Agapostemon	femoralis	(Guérin-Meneville, 1844)	-	Cuba	Mayabeque	Santa Cruz del Norte, Loma San Cayetano	1979.vi	MNHNCu	Genaro	La Habana	Jibacoa, Santa Cruz del Norte, Loma San Cayetano
18.001325	Agapostemon	femoralis	(Guérin-Meneville, 1844)	-	Cuba	Mayabeque	San José de las Lajas, Tapaste, Sitio Perdido	1979.vi	MNHNCu	Genaro	La Habana	Jaruco, Tapaste, Sitio Perdido
18.001326	Agapostemon	femoralis	(Guérin-Meneville, 1844)	-	Cuba	Mayabeque	San José de las Lajas, Tapaste, Sitio Perdido	1979.vi	MNHNCu	Genaro	La Habana	Jaruco, Tapaste, Sitio Perdido
18.001327	Agapostemon	femoralis	(Guérin-Meneville, 1844)	-	Cuba	Mayabeque	San José de las Lajas, Tapaste, Sitio Perdido	1979.vi	MNHNCu	Genaro	La Habana	Jaruco, Tapaste, Sitio Perdido
18.001328	Agapostemon	femoralis	(Guérin-Meneville, 1844)	-	Cuba	Havana	Playa, El Laguito	1970.ii	MNHNCu	Genaro	Ciudad de La Habana	Marianao, Laguito
18.001329	Agapostemon	femoralis	(Guérin-Meneville, 1844)	-	Cuba	Mayabeque	Santa Cruz del Norte, Loma San Cayetano	1962.i	MNHNCu	Genaro	La Habana	Jibacoa, Santa Cruz del Norte, Loma San Cayetano
n/a	Anthophora	atrata	Cresson, 1865	-	Cuba	Mayabeque		1924.v.25	IES	-	La Habana
18.000815	Anthophora	atrata	Cresson, 1865	female	Cuba	Mayabeque	Santa Cruz del Norte, Bacunayagua	1993.v	MNHNCu	Genaro	La Habana	Santa Cruz del Norte, Bacunayagua
18.000816	Anthophora	atrata	Cresson, 1865	female	Cuba	Mayabeque	Santa Cruz del Norte, Bacunayagua	1993.v	MNHNCu	Genaro	La Habana	Santa Cruz del Norte, Bacunayagua
18.000817	Anthophora	atrata	Cresson, 1865	female	Cuba	Mayabeque	Santa Cruz del Norte, Bacunayagua	1993.v	MNHNCu	Genaro	La Habana	Santa Cruz del Norte, Bacunayagua
18.000818	Anthophora	atrata	Cresson, 1865	female	Cuba	Mayabeque	Santa Cruz del Norte, Bacunayagua	1993.v	MNHNCu	Genaro	La Habana	Santa Cruz del Norte, Bacunayagua
18.000819	Anthophora	atrata	Cresson, 1865	female	Cuba	Mayabeque	Santa Cruz del Norte, Bacunayagua	1993.v	MNHNCu	Genaro	La Habana	Santa Cruz del Norte, Bacunayagua
18.001421	Apis	mellifera	Linnaeus, 1758	-	Cuba	Havana	Plaza, Vedado, Parque Almendares	1999.vi	MNHNCu	Genaro	Ciudad de La Habana	Plaza, Vedado, Parque Almendares
18.001426	Apis	mellifera	Linnaeus, 1758	-	Cuba	Artemisa	San Antonio de los Baños, Río Ariguanabo, Sendero al Camping en el Bosque	1970.vi	MNHNCu	Genaro	La Habana	San Antonio de los Baños, Río Ariguanabo, Sendero al Camping en el Bosque
18.001427	Apis	mellifera	Linnaeus, 1758	-	Cuba	Mayabeque	Santa Cruz del Norte, Bacunayagua	1969.iv	MNHNCu	Genaro	La Habana	Santa Cruz del Norte, Bacunayagua
18.001428	Apis	mellifera	Linnaeus, 1758	-	Cuba	Havana	Boyeros, Santiago de las Vegas	1963.v	MNHNCu	Genaro	Ciudad de La Habana	Boyeros, Santiago de las Vegas
18.001432	Apis	mellifera	Linnaeus, 1758	-	Cuba	Mayabeque	San José de las Lajas, Tapaste, Cueva del Indio	1996.iii.23	MNHNCu	Genaro	La Habana	San José de las Lajas, Tapaste, Cueva del Indio
18.001433	Apis	mellifera	Linnaeus, 1758	-	Cuba	Mayabeque	Bejucal	1995.xii.07	MNHNCu	Genaro	La Habana	Bejucal
18.001435	Apis	mellifera	Linnaeus, 1758	-	Cuba	Havana	Boyeros, Santiago de las Vegas	1926.v.02	MNHNCu	Genaro	Ciudad de La Habana	Boyeros, Santiago de las Vegas
18.001437	Apis	mellifera	Linnaeus, 1758	-	Cuba	Artemisa	San Antonio de los Baños, Laguna de Ariguanabo	1963.iv	MNHNCu	Genaro	La Habana	San Antonio de los Baños, Laguna de Ariguanabo
EY38244	Apis	mellifera	Linnaeus, 1758	female	Cuba	Havana		1908	MNHN	Duarte	Havane
EY38245	Apis	mellifera	Linnaeus, 1758	female	Cuba	Havana		1908	MNHN	Duarte	Havane
EY38246	Apis	mellifera	Linnaeus, 1758	female	Cuba	Havana		1908	MNHN	Duarte	Havane
EY38247	Apis	mellifera	Linnaeus, 1758	female	Cuba	Havana		1908	MNHN	Duarte	Havane
EY38248	Apis	mellifera	Linnaeus, 1758	female	Cuba	Havana		1908	MNHN	Duarte	Havane
EY38249	Apis	mellifera	Linnaeus, 1758	female	Cuba	Havana		1908	MNHN	Duarte	Havane
EY38250	Apis	mellifera	Linnaeus, 1758	female	Cuba	Havana		1908	MNHN	Duarte	Havane
EY38251	Apis	mellifera	Linnaeus, 1758	female	Cuba	Havana		1908	MNHN	Duarte	Havane
EY38252	Apis	mellifera	Linnaeus, 1758	female	Cuba	Havana		1908	MNHN	Duarte	Havane
EY38253	Apis	mellifera	Linnaeus, 1758	female	Cuba	Havana		1908	MNHN	Duarte	Havane
EY38254	Apis	mellifera	Linnaeus, 1758	female	Cuba	Havana		1908	MNHN	Duarte	Havane
EY38255	Apis	mellifera	Linnaeus, 1758	female	Cuba	Havana		1908	MNHN	Duarte	Havane
EY38256	Apis	mellifera	Linnaeus, 1758	female	Cuba	Havana		1908	MNHN	Duarte	Havane
EY38257	Apis	mellifera	Linnaeus, 1758	female	Cuba	Havana		1908	MNHN	Duarte	Havane
EY38258	Apis	mellifera	Linnaeus, 1758	female	Cuba	Havana		1908	MNHN	Duarte	Havane
EY38259	Apis	mellifera	Linnaeus, 1758	female	Cuba	Havana		1908	MNHN	Duarte	Havane
EY38260	Apis	mellifera	Linnaeus, 1758	female	Cuba	Havana		1908	MNHN	Duarte	Havane
EY38261	Apis	mellifera	Linnaeus, 1758	female	Cuba	Havana		1908	MNHN	Duarte	Havane
EY38262	Apis	mellifera	Linnaeus, 1758	female	Cuba	Havana		1908	MNHN	Duarte	Havane
EY38263	Apis	mellifera	Linnaeus, 1758	female	Cuba	Havana		1908	MNHN	Duarte	Havane
EY38264	Apis	mellifera	Linnaeus, 1758	female	Cuba	Havana		1908	MNHN	Duarte	Havane
EY38265	Apis	mellifera	Linnaeus, 1758	female	Cuba	Havana		1902	MNHN	Duarte	Havane
EY38266	Apis	mellifera	Linnaeus, 1758	female	Cuba	Havana		1902	MNHN	Duarte	Havane
EY38267	Apis	mellifera	Linnaeus, 1758	female	Cuba	Havana		1902	MNHN	Duarte	Havane
EY38268	Apis	mellifera	Linnaeus, 1758	female	Cuba	Havana		1902	MNHN	Duarte	Havane
EY38269	Apis	mellifera	Linnaeus, 1758	female	Cuba	Havana		1902	MNHN	Duarte	Havane
EY38270	Apis	mellifera	Linnaeus, 1758	female	Cuba	Havana		1902	MNHN	Duarte	Havane
EY38271	Apis	mellifera	Linnaeus, 1758	female	Cuba	Havana		1902	MNHN	Duarte	Havane
EY38272	Apis	mellifera	Linnaeus, 1758	female	Cuba	Havana		1902	MNHN	Duarte	Havane
18.001383	Augochlora	elegans	Cresson, 1865	-	Cuba	Mayabeque	Jaruco, Caraballo	1938.i.04	MNHNCu	Genaro	La Habana	Caraballo
EY38321	Augochlora	elegans	Cresson, 1865	-	Cuba	Havana		1909	MNHN	Duarte	Havane
EY38333	Augochlora	elegans	Cresson, 1865	-	Cuba	Havana		1909	MNHN	Duarte	Havane
EY38978	Augochlora	elegans	Cresson, 1865	-	Cuba	Havana		1908	MNHN	Duarte	Havane
EY38992	Augochlora	elegans	Cresson, 1865	-	Cuba	Havana		1867	MNHN	Duarte	Havane
EY39003	Augochlora	elegans	Cresson, 1865	-	Cuba	Havana		1911	MNHN	Duarte	Havane
n/a	Augochlora	elegans	Cresson, 1865	-	Cuba	Artemisa	San Antonio de los Baños, Ariguanabo	1960.viii.19	IES	-	La Habana	Ariguanabo
n/a	Augochlora	elegans	Cresson, 1865	-	Cuba	Mayabeque	Jaruco	1969.iv	IES	-	La Habana	Jaruco
n/a	Augochlora	elegans	Cresson, 1865	-	Cuba	Havana	Boyeros, Santiago de las Vegas	1956.vii	IES	-	La Habana	Santiago de las Vegas
n/a	Augochlora	elegans	Cresson, 1865	-	Cuba	Mayabeque	Melena del Sur	1963.v	IES	-	La Habana	Melena del Sur
n/a	Augochlora	elegans	Cresson, 1865	-	Cuba	Artemisa	Madruga, Cayajabos, San Juan de Nepomuceno	1969.iv	IES	-	La Habana	Madruga, Cayajabos, San Juan de Nepomuceno
EY38330	Augochlora	magnifica	Cresson, 1865	-	Cuba	Havana		1909	MNHN	Duarte	Havane
EY38991	Augochlora	magnifica	Cresson, 1865	-	Cuba	Havana		1911	MNHN	Duarte	Havane
EY38331	Augochlora	praeclara	Cresson, 1865	-	Cuba	Havana		1909	MNHN	Duarte	Havane
18.001275	Augochlora	regina	Smith, 1853	-	Cuba	Mayabeque	San José, Cayajabos, San Juan de Nipoyacano	1969.iv	MNHNCu	Genaro	La Habana	Cayajabos, San Juan de Nipoyacano
18.001283	Augochlora	regina	Smith, 1853	-	Cuba	Artemisa	San Antonio de los Baños, Laguna de Ariguanabo	1967.v	MNHNCu	Genaro	La Habana	San Antonio de los Baños, Laguna de Ariguanabo
18.001284	Augochlora	regina	Smith, 1853	-	Cuba	Havana	La Habana del Este, Campo Florido, Loma La Coca (Alrededores)	1997.vi	MNHNCu	Genaro	Ciudad de La Habana	La Habana del Este, Campo Florido, Loma La Coca (Alrededores)
18.001289	Augochlora	regina	Smith, 1853	-	Cuba	Mayabeque	Santa Cruz del Norte, Loma San Cayetano	1969.iv	MNHNCu	Genaro	La Habana	Jibacoa, Santa Cruz del Norte, Loma San Cayetano
18.001292	Augochlora	regina	Smith, 1853	-	Cuba	Mayabeque	Jaruco, Escaleras de Jaruco	1994.x	MNHNCu	Genaro	La Habana	Jaruco, Escaleras de Jaruco
18.001297	Augochlora	regina	Smith, 1853	-	Cuba	Artemisa	San Antonio de los Baños, Laguna de Ariguanabo	1955.vii	MNHNCu	Genaro	La Habana	San Antonio de los Baños, Laguna de Ariguanabo
n/a	Augochlora	regina	Smith, 1853	-	Cuba	Artemisa	Sierra de Anafe	1947.ix	IES	-	La Habana	Sierra de Anafe
n/a	Augochlora	regina	Smith, 1853	-	Cuba	Artemisa	Sierra de Anafe	1947.ix	IES	-	La Habana	Sierra de Anafe
n/a	Augochlora	regina	Smith, 1853	-	Cuba	Havana	Boyeros, Santiago de las Vegas	1947.vii	IES	-	La Habana	Santiago de las Vegas
n/a	Augochlora	regina	Smith, 1853	-	Cuba	Havana	Boyeros, Santiago de las Vegas	1922.iv.25	IES	-	La Habana	Santiago de las Vegas
n/a	Augochlora	regina	Smith, 1853	-	Cuba	Mayabeque	Jaruco	1969.iv	IES	-	La Habana	Jaruco
n/a	Augochlora	regina	Smith, 1853	-	Cuba	Mayabeque	Jaruco, Loma Corrededas	1969.iv	IES	-	La Habana	Jaruco, Loma Corrededas
18.001415	Augochlora	regina	Smith, 1853	-	Cuba	Havana	Cerro, Parque Forestal (Metropolitano)	1968.vi	MNHNCu	Genaro	La Habana	Parque Forestal La Habana
18.001416	Augochlora	regina	Smith, 1853	-	Cuba	Artemisa	La Habana, Bauta, Ariguanabo	1961.x	MNHNCu	Genaro	La Habana	La Habana, Ariguanabo
18.000781	Centris	aethiops	Cresson, 1865	female	Cuba	Havana	La Habana del Este, Cojimar	1955.vi	MNHNCu	Genaro	Ciudad de La Habana	La Habana del Este, Cojimar
18.001032	Centris	fasciata	Smith, 1854	female	Cuba	Havana	Boyeros, Santiago de las Vegas	1951.x.15	MNHNCu	Genaro	Ciudad de La Habana	Boyeros, Santiago de las Vegas
18.001038	Centris	fasciata	Smith, 1854	female	Cuba	Mayabeque	Santa Cruz del Norte, Loma San Cayetano	1997.vii	MNHNCu	Genaro	La Habana	Jibacoa, Santa Cruz del Norte, Loma San Cayetano
18.000741	Centris	poecila	Lepeletier, 1841	-	Cuba	Havana	La Habana del Este, Costa Norte entre Tunel y La Habana del Este	1996.vi	MNHNCu	Genaro	Ciudad de La Habana	La Habana del Este, Costa Norte entre Tunel y La Habana del Este
18.000763	Centris	poecila	Lepeletier, 1841	male	Cuba	Havana	Boyeros, Santiago de las Vegas	1951.x.15	MNHNCu	Genaro	Ciudad de La Habana	Boyeros, Santiago de las Vegas
18.000766	Centris	poecila	Lepeletier, 1841	female	Cuba	Havana	Boyeros, Santiago de las Vegas	1951.x.15	MNHNCu	Genaro	Ciudad de La Habana	Boyeros, Santiago de las Vegas
18.000768	Centris	poecila	Lepeletier, 1841	-	Cuba	Mayabeque	Güines	1986.xii.10	MNHNCu	Genaro	La Habana	Güines
18.000778	Centris	poecila	Lepeletier, 1841	-	Cuba	Havana	La Habana del Este, La Cabaña, Litoral Costa Norte	1999.v	MNHNCu	Genaro	Ciudad de La Habana	La Habana del Este, La Cabaña, Litoral Costa Norte
EY38364	Centris	aethiops	Cresson, 1865	-	Cuba	Havana		1909	MNHN	Duarte	Havane
EY38370	Centris	aethiops	Cresson, 1865	-	Cuba	Havana		1909	MNHN	Duarte	Havane
EY38371	Centris	aethiops	Cresson, 1865	-	Cuba	Havana		1909	MNHN	Duarte	Havane
EY38372	Centris	aethiops	Cresson, 1865	-	Cuba	Havana		1909	MNHN	Duarte	Havane
EY38374	Centris	aethiops	Cresson, 1865	-	Cuba	Havana		1909	MNHN	Duarte	Havane
EY38380	Centris	aethiops	Cresson, 1865	-	Cuba	Havana		1909	MNHN	Duarte	Havane
EY38383	Centris	aethiops	Cresson, 1865	-	Cuba	Havana		1909	MNHN	Duarte	Havane
EY38384	Centris	aethiops	Cresson, 1865	-	Cuba	Havana		1909	MNHN	Duarte	Havane
EY38385	Centris	aethiops	Cresson, 1865	-	Cuba	Havana		1909	MNHN	Duarte	Havane
EY38387	Centris	aethiops	Cresson, 1865	-	Cuba	Havana		1909	MNHN	Duarte	Havane
EY38388	Centris	aethiops	Cresson, 1865	-	Cuba	Havana		1909	MNHN	Duarte	Havane
EY38389	Centris	aethiops	Cresson, 1865	-	Cuba	Havana		1909	MNHN	Duarte	Havane
EY38390	Centris	aethiops	Cresson, 1865	-	Cuba	Havana		1909	MNHN	Duarte	Havane
EY38391	Centris	aethiops	Cresson, 1865	-	Cuba	Havana		1909	MNHN	Duarte	Havane
EY38394	Centris	aethiops	Cresson, 1865	-	Cuba	Havana		1909	MNHN	Duarte	Havane
EY38395	Centris	aethiops	Cresson, 1865	-	Cuba	Havana		1909	MNHN	Duarte	Havane
EY38397	Centris	aethiops	Cresson, 1865	-	Cuba	Havana		1909	MNHN	Duarte	Havane
EY38398	Centris	aethiops	Cresson, 1865	-	Cuba	Havana		1909	MNHN	Duarte	Havane
EY38365	Centris	cornuta	Cresson, 1865	-	Cuba	Havana		1909	MNHN	Duarte	Havane
EY38366	Centris	cornuta	Cresson, 1865	-	Cuba	Havana		1909	MNHN	Duarte	Havane
EY38367	Centris	cornuta	Cresson, 1865	-	Cuba	Havana		1909	MNHN	Duarte	Havane
EY38368	Centris	cornuta	Cresson, 1865	-	Cuba	Havana		1909	MNHN	Duarte	Havane
EY38369	Centris	cornuta	Cresson, 1865	-	Cuba	Havana		1909	MNHN	Duarte	Havane
EY38373	Centris	cornuta	Cresson, 1865	-	Cuba	Havana		1909	MNHN	Snelling	Havane
EY38375	Centris	cornuta	Cresson, 1865	-	Cuba	Havana		1909	MNHN	Duarte	Havane
EY38376	Centris	cornuta	Cresson, 1865	-	Cuba	Havana		1909	MNHN	Duarte	Havane
EY38377	Centris	cornuta	Cresson, 1865	-	Cuba	Havana		1909	MNHN	Duarte	Havane
EY38378	Centris	cornuta	Cresson, 1865	-	Cuba	Havana		1909	MNHN	Duarte	Havane
EY38379	Centris	cornuta	Cresson, 1865	-	Cuba	Havana		1909	MNHN	Duarte	Havane
EY38381	Centris	cornuta	Cresson, 1865	-	Cuba	Havana		1909	MNHN	Duarte	Havane
EY38382	Centris	cornuta	Cresson, 1865	-	Cuba	Havana		1909	MNHN	Duarte	Havane
EY38386	Centris	cornuta	Cresson, 1865	-	Cuba	Havana		1909	MNHN	Duarte	Havane
EY38392	Centris	cornuta	Cresson, 1865	-	Cuba	Havana		1909	MNHN	Duarte	Havane
EY38393	Centris	cornuta	Cresson, 1865	-	Cuba	Havana		1909	MNHN	Duarte	Havane
EY38396	Centris	cornuta	Cresson, 1865	-	Cuba	Havana		1909	MNHN	Duarte	Havane
18.001089	Ceratina	cyaniventris	Smith, 1907	female	Cuba	Havana	Playa, El Laguito	1966.v	MNHNCu	Genaro	Ciudad de La Habana	Marianao, Laguito
18.001090	Ceratina	cyaniventris	Smith, 1907	female	Cuba	Havana	La Lisa, San Agustín	1998.viii	MNHNCu	Genaro	Ciudad de La Habana	La Lisa, San Agustín
18.001091	Ceratina	cyaniventris	Smith, 1907	female	Cuba	Havana	Boyeros, Santiago de las Vegas	1948.v.18	MNHNCu	Genaro	Ciudad de La Habana	Boyeros, Santiago de las Vegas
18.001092	Ceratina	cyaniventris	Smith, 1907	female	Cuba	Mayabeque	Santa Cruz del Norte, Loma San Cayetano	1962.iv.29	MNHNCu	Genaro	La Habana	Jibacoa, Santa Cruz del Norte, Loma San Cayetano
18.001093	Ceratina	cyaniventris	Smith, 1907	female	Cuba	Havana	Playa, El Laguito	1965.x	MNHNCu	Genaro	Ciudad de La Habana	Marianao, Laguito
18.001097	Ceratina	cyaniventris	Smith, 1907	female	Cuba	Havana	Playa, El Laguito	1967.v	MNHNCu	Genaro	Ciudad de La Habana	Marianao, Laguito
18.001100	Ceratina	cyaniventris	Smith, 1907	female	Cuba	Havana	Playa, El Laguito	1966.v	MNHNCu	Genaro	Ciudad de La Habana	Marianao, Laguito
18.001101	Ceratina	cyaniventris	Smith, 1907	female	Cuba	Havana	Playa, El Laguito	1966.v	MNHNCu	Genaro	Ciudad de La Habana	Marianao, Laguito
18.001108	Ceratina	cyaniventris	Smith, 1907	female	Cuba	Havana	La Habana del Este, Cojimar	1964.i	MNHNCu	Genaro	Ciudad de La Habana	La Habana del Este, Cojimar
18.001109	Ceratina	cyaniventris	Smith, 1907	female	Cuba	Havana	Playa, El Laguito	1966.v	MNHNCu	Genaro	Ciudad de La Habana	Marianao, Laguito
18.001111	Ceratina	cyaniventris	Smith, 1907	female	Cuba	Havana	Plaza, Vedado, Parque Almendares	1998.viii	MNHNCu	Genaro	Ciudad de La Habana	Plaza, Vedado, Parque Almendares
18.001112	Ceratina	cyaniventris	Smith, 1907	female	Cuba	Havana	Plaza, Vedado, Parque Almendares	1998.viii	MNHNCu	Genaro	Ciudad de La Habana	Plaza, Vedado, Parque Almendares
18.001113	Ceratina	cyaniventris	Smith, 1907	female	Cuba	Havana	Plaza, Vedado, Parque Almendares	1998.viii	MNHNCu	Genaro	Ciudad de La Habana	Plaza, Vedado, Parque Almendares
18.001114	Ceratina	cyaniventris	Smith, 1907	female	Cuba	Havana	Playa, El Laguito	1966.v	MNHNCu	Genaro	Ciudad de La Habana	Marianao, Laguito
18.001115	Ceratina	cyaniventris	Smith, 1907	female	Cuba	Mayabeque	Santa Cruz del Norte, Loma San Cayetano	1962.iv	MNHNCu	Genaro	La Habana	Jibacoa, Santa Cruz del Norte, Loma San Cayetano
18.001116	Ceratina	cyaniventris	Smith, 1907	male	Cuba	Havana	Playa, El Laguito	1966.v	MNHNCu	Genaro	Ciudad de La Habana	Marianao, Laguito
18.001117	Ceratina	cyaniventris	Smith, 1907	male	Cuba	Havana	Boyeros, Santiago de las Vegas	1963.iii	MNHNCu	Genaro	Ciudad de La Habana	Boyeros, Santiago de las Vegas
18.001119	Ceratina	cyaniventris	Smith, 1907	male	Cuba	Mayabeque	Desembarcadero del Río Santa Ana	1961.x	MNHNCu	Genaro	La Habana	Desembarcadero del Río Santana
18.001122	Ceratina	cyaniventris	Smith, 1907	male	Cuba	Havana	Plaza, Vedado, Parque Almendares	1998.viii	MNHNCu	Genaro	Ciudad de La Habana	Plaza, Vedado, Parque Almendares
18.001123	Ceratina	cyaniventris	Smith, 1907	male	Cuba	Havana	Plaza, Vedado, Parque Almendares	1998.vi	MNHNCu	Genaro	Ciudad de La Habana	Plaza, Vedado, Parque Almendares
EY38322	Ceratina	cyaniventris	Smith, 1907	female	Cuba	Havana		1909	MNHN	Duarte	Havane
n/a	Ceratina	cyaniventris	Smith, 1907	-	Cuba	Mayabeque	Santa Cruz del Norte, Jibacoa	1962.iv	IES	-	La Habana	Jibacoa
n/a	Ceratina	cyaniventris	Smith, 1907	-	Cuba	Mayabeque	Santa Cruz del Norte, Jibacoa	1962.iv	IES	-	La Habana	Jibacoa
n/a	Ceratina	cyaniventris	Smith, 1907	-	Cuba	Mayabeque	Santa Cruz del Norte, Jibacoa	1962.iv	IES	-	La Habana	Jibacoa
n/a	Ceratina	cyaniventris	Smith, 1907	-	Cuba	Havana	Boyeros, Santiago de las Vegas	1963.iii	IES	-	La Habana	Santiago de las Vegas
n/a	Ceratina	cyaniventris	Smith, 1907	-	Cuba	Mayabeque	Santa Cruz del Norte, Jibacoa	1962.iv	IES	-	La Habana	Jibacoa
n/a	Ceratina	cyaniventris	Smith, 1907	-	Cuba	Mayabeque	Santa Cruz del Norte, Jibacoa	1962.iv	IES	-	La Habana	Jibacoa
n/a	Ceratina	cyaniventris	Smith, 1907	-	Cuba	Mayabeque	Santa Cruz del Norte, Jibacoa	1962.iv	IES	-	La Habana	Jibacoa
n/a	Ceratina	cyaniventris	Smith, 1907	-	Cuba	Havana	Boyeros, Santiago de las Vegas	1962.iii	IES	-	La Habana	Santiago de las Vegas
n/a	Ceratina	cyaniventris	Smith, 1907	-	Cuba	Havana	Plaza, Vedado, Parque Almendares	1939.iv	IES	-	La Habana	Plaza, Vedado, Parque Almendares
n/a	Ceratina	cyaniventris	Smith, 1907	-	Cuba	Havana	Plaza, Vedado, Parque Almendares	1939.iv	IES	-	La Habana	Plaza, Vedado, Parque Almendares
n/a	Ceratina	cyaniventris	Smith, 1907	-	Cuba	Havana	Plaza, Vedado, Parque Almendares	1939.iv	IES	-	La Habana	Plaza, Vedado, Parque Almendares
n/a	Ceratina	cyaniventris	Smith, 1907	-	Cuba	Havana	Plaza, Vedado, Parque Almendares	1939.iv	IES	-	La Habana	Plaza, Vedado, Parque Almendares
n/a	Ceratina	cyaniventris	Smith, 1907	-	Cuba	Havana	Plaza, Vedado, Parque Almendares	1939.iv	IES	-	La Habana	Plaza, Vedado, Parque Almendares
n/a	Ceratina	cyaniventris	Smith, 1907	-	Cuba	Havana	Plaza, Vedado, Parque Almendares	1939.iv	IES	-	La Habana	Plaza, Vedado, Parque Almendares
18.000895	Ceratina	cockerelli	Cresson, 1865	female	Cuba	Artemisa	Alquízar, Guanímar	1967.ix	MNHNCu	Genaro	La Habana	Alquízar, Guanímar
18.000896	Ceratina	cockerelli	Cresson, 1865	female	Cuba	Artemisa	Alquízar, Guanímar	1967.ix	MNHNCu	Genaro	La Habana	Alquízar, Guanímar
18.000449	Coelioxys	rufipes	Guérin-Méneville, 1844	female	Cuba	Havana	Arroyo Naranjo, Managua	1979.xii	MNHNCu	Genaro	La Habana	Managua
18.000452	Coelioxys	rufipes	Guérin-Méneville, 1844	female	Cuba	Mayabeque	San Nicolás de Bari, Playa Caimito	1992.viii	MNHNCu	Genaro	La Habana	San Nicolás de Bari, Playa Caimito
18.000457	Coelioxys	rufipes	Guérin-Méneville, 1844	female	Cuba	Mayabeque	San José de las Lajas, Tapaste, Cueva del Indio	1996.iii.23	MNHNCu	Genaro	La Habana	San José de las Lajas, Tapaste, Cueva del Indio
18.000458	Coelioxys	rufipes	Guérin-Méneville, 1844	female	Cuba	Mayabeque	Güines	1993.iv.16	MNHNCu	Genaro	La Habana	Güines
18.000459	Coelioxys	rufipes	Guérin-Méneville, 1844	female	Cuba	Mayabeque	Güines	1992.xii.28	MNHNCu	Genaro	La Habana	Güines
18.000461	Coelioxys	rufipes	Guérin-Méneville, 1844	female	Cuba	Mayabeque	Santa Cruz del Norte, Bacunayagua	1993.v	MNHNCu	Genaro	La Habana	Santa Cruz del Norte, Bacunayagua
18.000464	Coelioxys	rufipes	Guérin-Méneville, 1844	female	Cuba	Mayabeque	Güines	1989.i	MNHNCu	Genaro	La Habana	Güines
18.000470	Coelioxys	rufipes	Guérin-Méneville, 1844	female	Cuba	Mayabeque	Güines	1989.iii	MNHNCu	Genaro	La Habana	Güines
18.000471	Coelioxys	rufipes	Guérin-Méneville, 1844	female	Cuba	Mayabeque	San Nicolás de Bari, Playa Caimito	1990.x	MNHNCu	Genaro	La Habana	San Nicolás de Bari, Playa Caimito
18.000473	Coelioxys	rufipes	Guérin-Méneville, 1844	female	Cuba	Mayabeque	San Nicolás de Bari, Playa Caimito	1990.xii	MNHNCu	Genaro	La Habana	San Nicolás de Bari, Playa Caimito
18.000476	Coelioxys	rufipes	Guérin-Méneville, 1844	female	Cuba	Havana	Boyeros, Santiago de las Vegas	1951.viii.23	MNHNCu	Genaro	Ciudad de La Habana	Boyeros, Santiago de las Vegas
18.000486	Coelioxys	rufipes	Guérin-Méneville, 1844	male	Cuba	Mayabeque	San José de las Lajas, Camoa	1994.x	MNHNCu	Genaro	La Habana	San José de las Lajas, Camoa
18.000492	Coelioxys	rufipes	Guérin-Méneville, 1844	male	Cuba	Artemisa	San Antonio de los Baños	1974.vii	MNHNCu	Genaro	La Habana	San Antonio de los Baños
EY39023	Coelioxys	rufipes	Guérin-Méneville, 1844	-	Cuba	Havana		1914	MNHN	Duarte	Havane
EY39025	Coelioxys	rufipes	Guérin-Méneville, 1844	-	Cuba	Havana		1914	MNHN	Duarte	Havane
EY39026	Coelioxys	rufipes	Guérin-Méneville, 1844	-	Cuba	Havana		1914	MNHN	Duarte	Havane
n/a	Coelioxys	rufipes	Guérin-Méneville, 1844	-	Cuba	Mayabeque	Melena del Sur	1963.v	IES	-	La Habana	Melena del Sur
n/a	Coelioxys	rufipes	Guérin-Méneville, 1844	-	Cuba	Havana	Boyeros, Santiago de las Vegas	1947.i.07	IES	-	La Habana	Santiago de las Vegas
n/a	Coelioxys	rufipes	Guérin-Méneville, 1844	-	Cuba	Mayabeque	San Nicolás de Bari, Playa Caimito	1990.i	IES	-	La Habana	San Nicolás de Bari, Playa Caimito
n/a	Coelioxys	rufipes	Guérin-Méneville, 1844	-	Cuba	Mayabeque	Güines	1989.i	IES	-	La Habana	San José, Güines
n/a	Coelioxys	rufipes	Guérin-Méneville, 1844	-	Cuba	Artemisa	Mariel, Guajaibón	1987.i	IES	-	La Habana	Mariel, Guajaibón
Literatura	Coelioxys	sannicolarensis	Genaro, 2001	-	Cuba	Mayabeque		1994.iv.12	Literatura		Havane
EY39024	Coelioxys	tridentata	(Fabricius, 1775)	-	Cuba	Havana		1908	MNHN	Duarte	Havane
18.000008	Colletes	submarginata	Cresson, 1865	female	Cuba	Mayabeque	Santa Cruz del Norte, Loma San Cayetano	1962.i	MNHNCu	Genaro	La Habana	Jibacoa, Santa Cruz del Norte, Loma San Cayetano
18.000011	Colletes	submarginata	Cresson, 1865	female	Cuba	Havana	Boyeros, Santiago de las Vegas	1996.ix.06	MNHNCu	Genaro	Ciudad de La Habana	Boyeros, Santiago de las Vegas
18.000014	Colletes	submarginata	Cresson, 1865	female	Cuba	Mayabeque	Güines, La Fosforita	1986.xii.22	MNHNCu	Genaro	La Habana	San José, Güines, La Fosforita
n/a	Colletes	submarginata	Cresson, 1865	-	Cuba	Mayabeque	Güira de Melena	1986.xii.22	IES	-	La Habana	Güira de Melena
n/a	Epeolus	pulchellus	Cresson, 1865	-	Cuba	Havana	Boyeros, Santiago de las Vegas	xxx	IES	-	La Habana	Santiago de las Vegas
EY38400	Exomalopsis	pulchella	Cresson, 1865	-	Cuba	Havana		1909	MNHN	Duarte	Havane
EY38401	Exomalopsis	pulchella	Cresson, 1865	-	Cuba	Havana		1909	MNHN	Duarte	Havane
EY38403	Exomalopsis	pulchella	Cresson, 1865	-	Cuba	Havana		1909	MNHN	Silveira	Havane
EY38404	Exomalopsis	pulchella	Cresson, 1865	-	Cuba	Havana		1909	MNHN	Friese	Havane
EY38405	Exomalopsis	pulchella	Cresson, 1865	-	Cuba	Havana		1909	MNHN	Duarte	Havane
EY38406	Exomalopsis	pulchella	Cresson, 1865	-	Cuba	Havana		1909	MNHN	Duarte	Havane
EY38407	Exomalopsis	pulchella	Cresson, 1865	-	Cuba	Havana		1909	MNHN	Duarte	Havane
EY38408	Exomalopsis	pulchella	Cresson, 1865	-	Cuba	Havana		1909	MNHN	Duarte	Havane
EY38409	Exomalopsis	pulchella	Cresson, 1865	-	Cuba	Havana		1909	MNHN	Duarte	Havane
EY38410	Exomalopsis	pulchella	Cresson, 1865	-	Cuba	Havana		1909	MNHN	Duarte	Havane
EY38411	Exomalopsis	pulchella	Cresson, 1865	-	Cuba	Havana		1909	MNHN	Duarte	Havane
EY38422	Exomalopsis	pulchella	Cresson, 1865	-	Cuba	Havana		1915	MNHN	Duarte	Havane
EY38423	Exomalopsis	pulchella	Cresson, 1865	-	Cuba	Havana		1867	MNHN	Duarte	Havane
EY38427	Exomalopsis	pulchella	Cresson, 1865	-	Cuba	Havana		1908	MNHN	Duarte	Havane
n/a	Exomalopsis	pulchella	Cresson, 1865	-	Cuba	Mayabeque	Güines	1962.iv	IES	-	La Habana	San José, Güines
18.000530	Exomalopsis	similis	Cresson, 1865	female	Cuba	Havana	Boyeros, Santiago de las Vegas	1951.x.09	MNHNCu	Genaro	Ciudad de La Habana	Boyeros, Santiago de las Vegas
18.000532	Exomalopsis	similis	Cresson, 1865	female	Cuba	Mayabeque	Güines	1988.xii.03	MNHNCu	Genaro	La Habana	Güines
18.000533	Exomalopsis	similis	Cresson, 1865	female	Cuba	Mayabeque	La Salud, Cueva El Tunel	1962.ix	MNHNCu	Genaro	La Habana	Cueva El Tunel, La Salud
18.000538	Exomalopsis	similis	Cresson, 1865	female	Cuba	Havana	Boyeros, Santiago de las Vegas	1951.x.03	MNHNCu	Genaro	Ciudad de La Habana	Boyeros, Santiago de las Vegas
18.000542	Exomalopsis	similis	Cresson, 1865	female	Cuba	Mayabeque	Güines	1988.xii.11	MNHNCu	Genaro	La Habana	Güines
18.000561	Exomalopsis	similis	Cresson, 1865	-	Cuba	Havana	Boyeros, Santiago de las Vegas	1963.v	MNHNCu	Genaro	Ciudad de La Habana	Boyeros, Santiago de las Vegas
18.000562	Exomalopsis	similis	Cresson, 1865	-	Cuba	Mayabeque	Santa Cruz del Norte, El Narigón, Puerto Escondido	1988.ix.30	MNHNCu	Genaro	La Habana	Santa Cruz del Norte,El Narigón, Puerto Escondido
18.000566	Exomalopsis	similis	Cresson, 1865	male	Cuba	Mayabeque	Santa Cruz del Norte, Litoral Costa Norte, Norte Bacunayagua	1970.v	MNHNCu	Genaro	La Habana	Santa Cruz del Norte, Litoral Costa Norte, Norte Bacunayagua
18.000568	Exomalopsis	similis	Cresson, 1865	-	Cuba	Havana	10 de Octubre, Vibora	1989.i.08	MNHNCu	Genaro	Ciudad de La Habana	Vibora
18.000572	Exomalopsis	similis	Cresson, 1865	male	Cuba	Mayabeque	San Nicolás de Bari	1994.iii.20	MNHNCu	Genaro	La Habana	San Nicolás de Bari
18.000578	Exomalopsis	similis	Cresson, 1865	-	Cuba	Artemisa	San Antonio de los Baños, Laguna de Ariguanabo	1980.vii	MNHNCu	Genaro	La Habana	San Antonio de los Baños, Laguna de Ariguanabo
18.000579	Exomalopsis	similis	Cresson, 1865	-	Cuba	Artemisa	San Antonio de los Baños, Laguna de Ariguanabo	1980.vii	MNHNCu	Genaro	La Habana	San Antonio de los Baños, Laguna de Ariguanabo
18.000580	Exomalopsis	similis	Cresson, 1865	-	Cuba	Artemisa	San Antonio de los Baños, Laguna de Ariguanabo	1980.vii	MNHNCu	Genaro	La Habana	San Antonio de los Baños, Laguna de Ariguanabo
18.000586	Exomalopsis	similis	Cresson, 1865	female	Cuba	Mayabeque	Güines	1989.iii.10	MNHNCu	Genaro	La Habana	Güines
18.000587	Exomalopsis	similis	Cresson, 1865	female	Cuba	Havana	La Habana del Este, Campo Florido, Loma La Coca (Alrededores)	1972.iv	MNHNCu	Genaro	Ciudad de La Habana	La Habana del Este, Campo Florido, Loma La Coca (Alrededores)
18.000588	Exomalopsis	similis	Cresson, 1865	female	Cuba	Artemisa	San Antonio de los Baños, Laguna de Ariguanabo	1980.vii	MNHNCu	Genaro	La Habana	San Antonio de los Baños, Laguna de Ariguanabo
18.000590	Exomalopsis	similis	Cresson, 1865	-	Cuba	Artemisa	San Antonio de los Baños, Laguna de Ariguanabo	1955.vii	MNHNCu	Genaro	La Habana	San Antonio de los Baños, Laguna de Ariguanabo
18.000593	Exomalopsis	similis	Cresson, 1865	female	Cuba	Mayabeque	San Nicolás de Bari	1993.ix.28	MNHNCu	Genaro	La Habana	San Nicolás de Bari
18.000595	Exomalopsis	similis	Cresson, 1865	female	Cuba	Artemisa	San Antonio de los Baños, Laguna de Ariguanabo	1980.vii	MNHNCu	Genaro	La Habana	San Antonio de los Baños, Laguna de Ariguanabo
18.000596	Exomalopsis	similis	Cresson, 1865	-	Cuba	Mayabeque	San José de las Lajas, Tapaste, Sitio Perdido	1979.vi	MNHNCu	Genaro	La Habana	Jaruco, Tapaste, Sitio Perdido
18.000598	Exomalopsis	similis	Cresson, 1865	-	Cuba	Havana	Boyeros, Santiago de las Vegas	1967.i.27	MNHNCu	Genaro	Ciudad de La Habana	Boyeros, Santiago de las Vegas
18.000601	Exomalopsis	similis	Cresson, 1865	-	Cuba	Artemisa	San Antonio de los Baños	1993.ii	MNHNCu	Genaro	La Habana	San Antonio de los Baños
18.000605	Exomalopsis	similis	Cresson, 1865	-	Cuba	Havana	Arroyo Naranjo, Managua, Zona 5	1979.xii	MNHNCu	Genaro	La Habana	Managua, Zona 5
18.000607	Exomalopsis	similis	Cresson, 1865	-	Cuba	Artemisa	San Antonio de los Baños, Laguna de Ariguanabo	1955.vii	MNHNCu	Genaro	La Habana	San Antonio de los Baños, Laguna de Ariguanabo
18.000608	Exomalopsis	similis	Cresson, 1865	-	Cuba	Havana	Boyeros, Santiago de las Vegas	1967.ii.viii.01	MNHNCu	Genaro	Ciudad de La Habana	Boyeros, Santiago de las Vegas
18.000609	Exomalopsis	similis	Cresson, 1865	-	Cuba	Havana	Boyeros, Santiago de las Vegas	1967.ii.viii.01	MNHNCu	Genaro	Ciudad de La Habana	Boyeros, Santiago de las Vegas
18.000610	Exomalopsis	similis	Cresson, 1865	-	Cuba	Mayabeque	Santa Cruz del Norte, Loma San Cayetano	1962.i	MNHNCu	Genaro	La Habana	Jibacoa, Santa Cruz del Norte, Loma San Cayetano
18.000615	Exomalopsis	similis	Cresson, 1865	-	Cuba	Mayabeque	Jaruco, Sierra de Jaruco	1966.iii	MNHNCu	Genaro	La Habana	Jaruco, Sierra de Jaruco
18.000617	Exomalopsis	similis	Cresson, 1865	-	Cuba	Havana	Habana Vieja,Museo Nacional de Historia Natural de Cuba	1989.ii.28	MNHNCu	Genaro	Ciudad de La Habana	Obispo y Oficio , Taxidermia, 5to Piso
18.000618	Exomalopsis	similis	Cresson, 1865	-	Cuba	Artemisa	San Antonio de los Baños, Cortina Rompeviento	1989.viii	MNHNCu	Genaro	La Habana	San Antonio de los Baños, Cortina Rompeviento
18.000619	Exomalopsis	similis	Cresson, 1865	-	Cuba	Artemisa	San Antonio de los Baños	1988.v.29	MNHNCu	Genaro	La Habana	San Antonio de los Baños
18.000620	Exomalopsis	similis	Cresson, 1865	-	Cuba	Artemisa	San Antonio de los Baños	1988.v.29	MNHNCu	Genaro	La Habana	San Antonio de los Baños
18.000624	Exomalopsis	similis	Cresson, 1865	-	Cuba	Mayabeque	Bejucal, Río Hondo	1996.x.27	MNHNCu	Genaro	La Habana	Bejucal, Río Hondo (Atrás de la Presa)
EY38402	Exomalopsis	similis	Cresson, 1865	-	Cuba	Havana		1909	MNHN	Duarte	Havane
n/a	Exomalopsis	similis	Cresson, 1865	-	Cuba	Havana	Boyeros, Santiago de las Vegas	1967.i.27	IES	-	La Habana	Santiago de las Vegas
n/a	Exomalopsis	similis	Cresson, 1865	-	Cuba	Havana	Boyeros, Santiago de las Vegas	1951.x.21	IES	-	La Habana	Santiago de las Vegas
18.000900	Florilegus	lanierii	Guérin-Méneville, 1844	-	Cuba	Havana	Boyeros, Santiago de las Vegas	1947.vii	MNHNCu	Genaro	Ciudad de La Habana	Boyeros, Santiago de las Vegas
18.000901	Florilegus	lanierii	Guérin-Méneville, 1844	female	Cuba	Havana	Boyeros, Santiago de las Vegas	xxxx	MNHNCu	Genaro	Ciudad de La Habana	Boyeros, Santiago de las Vegas
18.000903	Florilegus	lanierii	Guérin-Méneville, 1844	-	Cuba	Havana	Boyeros, Santiago de las Vegas	1921.x.18	MNHNCu	Genaro	Ciudad de La Habana	Boyeros, Santiago de las Vegas
18.000919	Florilegus	lanierii	Guérin-Méneville, 1844	-	Cuba	Havana	Boyeros, Santiago de las Vegas	1949.ix	MNHNCu	Genaro	Ciudad de La Habana	Boyeros, Santiago de las Vegas
18.000921	Florilegus	lanierii	Guérin-Méneville, 1844	-	Cuba	Havana	Boyeros, Santiago de las Vegas	1950.x	MNHNCu	Genaro	Ciudad de La Habana	Boyeros, Santiago de las Vegas
18.000923	Florilegus	lanierii	Guérin-Méneville, 1844	female	Cuba	Artemisa	San Antonio de los Baños, Laguna de Ariguanabo	1961.xii	MNHNCu	Genaro	La Habana	San Antonio de los Baños, Laguna de Ariguanabo
18.000052	Halictus	poeyi	Lepeletier, 1841	-	Cuba	Mayabeque	Santa Cruz del Norte, Loma San Cayetano	1963.x	MNHNCu	Genaro	La Habana	Jibacoa, Santa Cruz del Norte, Loma San Cayetano
18.000053	Halictus	poeyi	Lepeletier, 1841	-	Cuba	Mayabeque	Güines	1962.iv	MNHNCu	Genaro	La Habana	Güines
18.000054	Halictus	poeyi	Lepeletier, 1841	-	Cuba	Havana	La Habana del Este, Costa Norte entre Tunel y La Habana del Este	1996.vi	MNHNCu	Genaro	Ciudad de La Habana	La Habana del Este, Costa Norte entre Tunel y La Habana del Este
18.000055	Halictus	poeyi	Lepeletier, 1841	-	Cuba	Havana	Boyeros, Santiago de las Vegas	1962.viii	MNHNCu	Genaro	Ciudad de La Habana	Boyeros, Santiago de las Vegas
18.000058	Halictus	poeyi	Lepeletier, 1841	-	Cuba	Artemisa	San Antonio de los Baños	1988.vii.14	MNHNCu	Genaro	La Habana	San Antonio de los Baños
18.000059	Halictus	poeyi	Lepeletier, 1841	-	Cuba	Artemisa	Mariel, Márgenes del Río Mosquito	1987.xii.17	MNHNCu	Genaro	La Habana	Mariel, Márgenes del río
18.000060	Halictus	poeyi	Lepeletier, 1841	-	Cuba	Havana	Boyeros, Santiago de las Vegas	1941.vii	MNHNCu	Genaro	Ciudad de La Habana	Boyeros, Santiago de las Vegas
18.000061	Halictus	poeyi	Lepeletier, 1841	-	Cuba	Artemisa	San Antonio de los Baños, Laguna de Ariguanabo	1980.vii	MNHNCu	Genaro	La Habana	San Antonio de los Baños, Laguna de Ariguanabo
18.000062	Halictus	poeyi	Lepeletier, 1841	-	Cuba	Artemisa	San Antonio de los Baños, Márgenes del Río Ariguanabo	1987.xii	MNHNCu	Genaro	La Habana	San Antonio de los Baños, Márgenes del río
18.000063	Halictus	poeyi	Lepeletier, 1841	-	Cuba	Mayabeque	San José de las Lajas, Tapaste, Sitio Perdido	1979.vi	MNHNCu	Genaro	La Habana	Jaruco, Tapaste, Sitio Perdido
18.000064	Halictus	poeyi	Lepeletier, 1841	-	Cuba	Havana	Boyeros, Santiago de las Vegas	1963.v	MNHNCu	Genaro	Ciudad de La Habana	Boyeros, Santiago de las Vegas
18.000066	Halictus	poeyi	Lepeletier, 1841	-	Cuba	Mayabeque	San José de las Lajas, Tapaste, Sitio Perdido	1979.vi	MNHNCu	Genaro	La Habana	Jaruco, Tapaste, Sitio Perdido
18.000067	Halictus	poeyi	Lepeletier, 1841	-	Cuba	Mayabeque	San José de las Lajas, Tapaste, Sitio Perdido	1979.vi	MNHNCu	Genaro	La Habana	Jaruco, Tapaste, Sitio Perdido
18.000068	Halictus	poeyi	Lepeletier, 1841	-	Cuba	Mayabeque	San José de las Lajas, Tapaste, Sitio Perdido	1979.vi	MNHNCu	Genaro	La Habana	Jaruco, Tapaste, Sitio Perdido
18.000069	Halictus	poeyi	Lepeletier, 1841	-	Cuba	Mayabeque	San José de las Lajas, Tapaste, Sitio Perdido	1979.vi	MNHNCu	Genaro	La Habana	Jaruco, Tapaste, Sitio Perdido
18.000070	Halictus	poeyi	Lepeletier, 1841	-	Cuba	Artemisa	San Antonio de los Baños, Laguna de Ariguanabo	1980.vii	MNHNCu	Genaro	La Habana	San Antonio de los Baños, Laguna de Ariguanabo
18.000071	Halictus	poeyi	Lepeletier, 1841	-	Cuba	Artemisa	San Antonio de los Baños, Laguna de Ariguanabo	1980.vii	MNHNCu	Genaro	La Habana	San Antonio de los Baños, Laguna de Ariguanabo
18.000072	Halictus	poeyi	Lepeletier, 1841	-	Cuba	Havana	Boyeros, Santiago de las Vegas	1941.vii	MNHNCu	Genaro	Ciudad de La Habana	Boyeros, Santiago de las Vegas
18.000074	Halictus	poeyi	Lepeletier, 1841	-	Cuba	Mayabeque	Desembarcadero del Río Santa Ana	1961.x	MNHNCu	Genaro	La Habana	Desembarcadero del Río Santana
18.000075	Halictus	poeyi	Lepeletier, 1841	-	Cuba	Artemisa	San Antonio de los Baños, Cortina Rompeviento	1989.viii	MNHNCu	Genaro	La Habana	San Antonio de los Baños, Cortina Rompeviento (15 km N)
18.000076	Halictus	poeyi	Lepeletier, 1841	-	Cuba	Artemisa	San Antonio de los Baños	1988.v.24	MNHNCu	Genaro	La Habana	San Antonio de los Baños
18.000077	Halictus	poeyi	Lepeletier, 1841	-	Cuba	Artemisa	San Antonio de los Baños	1988.vii.14	MNHNCu	Genaro	La Habana	San Antonio de los Baños
18.000078	Halictus	poeyi	Lepeletier, 1841	-	Cuba	Artemisa	San Antonio de los Baños, Río Ariguanabo, Sendero al Camping en el Bosque	1988.vii.16	MNHNCu	Genaro	La Habana	San Antonio de los Baños, Río Ariguanabo, Sendero al Camping en el Bosque
18.000079	Halictus	poeyi	Lepeletier, 1841	-	Cuba	Artemisa	San Antonio de los Baños, Río Ariguanabo, Sendero al Camping en el Bosque	1988.vii.16	MNHNCu	Genaro	La Habana	San Antonio de los Baños, Río Ariguanabo, Sendero al Camping en el Bosque
18.000080	Halictus	poeyi	Lepeletier, 1841	-	Cuba	Artemisa	San Antonio de los Baños, Laguna de Ariguanabo	1981.vii	MNHNCu	Genaro	La Habana	San Antonio de los Baños, Laguna de Ariguanabo
18.000081	Halictus	poeyi	Lepeletier, 1841	-	Cuba	Artemisa	San Antonio de los Baños, Río Ariguanabo, Sendero al Camping en el Bosque	1988.vii.16	MNHNCu	Genaro	La Habana	San Antonio de los Baños, Río Ariguanabo, Sendero al Camping en el Bosque
18.000082	Halictus	poeyi	Lepeletier, 1841	-	Cuba	Artemisa	San Antonio de los Baños, Río Ariguanabo, Sendero al Camping en el Bosque	1988.vii.16	MNHNCu	Genaro	La Habana	San Antonio de los Baños, Río Ariguanabo, Sendero al Camping en el Bosque
18.000083	Halictus	poeyi	Lepeletier, 1841	-	Cuba	Artemisa	San Antonio de los Baños, Río Ariguanabo, Sendero al Camping en el Bosque	1988.vii.16	MNHNCu	Genaro	La Habana	San Antonio de los Baños, Río Ariguanabo, Sendero al Camping en el Bosque
18.000084	Halictus	poeyi	Lepeletier, 1841	-	Cuba	Artemisa	San Antonio de los Baños	1988.v.29	MNHNCu	Genaro	La Habana	San Antonio de los Baños
18.000085	Halictus	poeyi	Lepeletier, 1841	-	Cuba	Artemisa	San Antonio de los Baños, Río Ariguanabo, Sendero al Camping en el Bosque	1988.vii.16	MNHNCu	Genaro	La Habana	San Antonio de los Baños, Río Ariguanabo, Sendero al Camping en el Bosque
18.000086	Halictus	poeyi	Lepeletier, 1841	-	Cuba	Artemisa	San Antonio de los Baños, Río Ariguanabo, Sendero al Camping en el Bosque	1988.vii.16	MNHNCu	Genaro	La Habana	San Antonio de los Baños, Río Ariguanabo, Sendero al Camping en el Bosque
18.000087	Halictus	poeyi	Lepeletier, 1841	-	Cuba	Artemisa	San Antonio de los Baños, Río Ariguanabo, Sendero al Camping en el Bosque	1988.vii.16	MNHNCu	Genaro	La Habana	San Antonio de los Baños, Río Ariguanabo, Sendero al Camping en el Bosque
18.000088	Halictus	poeyi	Lepeletier, 1841	-	Cuba	Artemisa	San Antonio de los Baños, Río Ariguanabo, Sendero al Camping en el Bosque	1988.vii.16	MNHNCu	Genaro	La Habana	San Antonio de los Baños, Río Ariguanabo, Sendero al Camping en el Bosque
18.000089	Halictus	poeyi	Lepeletier, 1841	-	Cuba	Artemisa	San Antonio de los Baños, Río Ariguanabo, Sendero al Camping en el Bosque	1988.vii.16	MNHNCu	Genaro	La Habana	San Antonio de los Baños, Río Ariguanabo, Sendero al Camping en el Bosque
18.000090	Halictus	poeyi	Lepeletier, 1841	-	Cuba	Artemisa	San Antonio de los Baños, Río Ariguanabo, Sendero al Camping en el Bosque	1988.vii.16	MNHNCu	Genaro	La Habana	San Antonio de los Baños, Río Ariguanabo, Sendero al Camping en el Bosque
18.000092	Halictus	poeyi	Lepeletier, 1841	-	Cuba	Havana	Arroyo Naranjo, Calabazar	1961.xii	MNHNCu	Genaro	Ciudad de La Habana	Arroyo Naranjo, Calabazar
18.000093	Halictus	poeyi	Lepeletier, 1841	-	Cuba	Mayabeque	San José de las Lajas, Tapaste, Sitio Perdido	1978.vi	MNHNCu	Genaro	La Habana	Jaruco, Tapaste, Sitio Perdido
18.000094	Halictus	poeyi	Lepeletier, 1841	-	Cuba	Havana	Boyeros, Santiago de las Vegas	1967.iv	MNHNCu	Genaro	Ciudad de La Habana	Boyeros, Santiago de las Vegas
18.000095	Halictus	poeyi	Lepeletier, 1841	-	Cuba	Havana	10 de Octubre, Lawton	1929.vii.02	MNHNCu	Genaro	Ciudad de La Habana	Lawton
18.000096	Halictus	poeyi	Lepeletier, 1841	-	Cuba	Havana	10 de Octubre, Lawton	1929.vii.02	MNHNCu	Genaro	Ciudad de La Habana	Lawton
18.000097	Halictus	poeyi	Lepeletier, 1841	-	Cuba	Havana	Plaza, Vedado, Parque Almendares	1998.viii	MNHNCu	Genaro	Ciudad de La Habana	Plaza, Vedado, Parque Almendares
18.000098	Halictus	poeyi	Lepeletier, 1841	-	Cuba	Havana	Plaza, Vedado, Parque Almendares	1998.viii	MNHNCu	Genaro	Ciudad de La Habana	Plaza, Vedado, Parque Almendares
18.000099	Halictus	poeyi	Lepeletier, 1841	-	Cuba	Havana	Boyeros, Santiago de las Vegas	1967.iv	MNHNCu	Genaro	Ciudad de La Habana	Boyeros, Santiago de las Vegas
18.000100	Halictus	poeyi	Lepeletier, 1841	-	Cuba	Havana	Boyeros, Santiago de las Vegas	1967.iv	MNHNCu	Genaro	Ciudad de La Habana	Boyeros, Santiago de las Vegas
EY38302	Halictus	poeyi	Lepeletier, 1841	female	Cuba	Havana		1909	MNHN	Duarte	Havane
EY38303	Halictus	poeyi	Lepeletier, 1841	female	Cuba	Havana		1909	MNHN	Duarte	Havane
EY38304	Halictus	poeyi	Lepeletier, 1841	female	Cuba	Havana		1909	MNHN	Duarte	Havane
EY38306	Halictus	poeyi	Lepeletier, 1841	female	Cuba	Havana		1909	MNHN	Duarte	Havane
EY38312	Halictus	poeyi	Lepeletier, 1841	female	Cuba	Havana		1909	MNHN	Duarte	Havane
EY38313	Halictus	poeyi	Lepeletier, 1841	female	Cuba	Havana		1909	MNHN	Duarte	Havane
EY38314	Halictus	poeyi	Lepeletier, 1841	female	Cuba	Havana		1909	MNHN	Duarte	Havane
EY38315	Halictus	poeyi	Lepeletier, 1841	male	Cuba	Havana		1909	MNHN	Duarte	Havane
EY38316	Halictus	poeyi	Lepeletier, 1841	male	Cuba	Havana		1909	MNHN	Duarte	Havane
EY38317	Halictus	poeyi	Lepeletier, 1841	male	Cuba	Havana		1909	MNHN	Duarte	Havane
EY38318	Halictus	poeyi	Lepeletier, 1841	male	Cuba	Havana		1909	MNHN	Duarte	Havane
EY38319	Halictus	poeyi	Lepeletier, 1841	male	Cuba	Havana		1909	MNHN	Duarte	Havane
EY38337	Halictus	poeyi	Lepeletier, 1841	male	Cuba	Havana		1909	MNHN	Duarte	Havane
EY38338	Halictus	poeyi	Lepeletier, 1841	male	Cuba	Havana		1909	MNHN	Duarte	Havane
EY38339	Halictus	poeyi	Lepeletier, 1841	male	Cuba	Havana		1909	MNHN	Duarte	Havane
EY38341	Halictus	poeyi	Lepeletier, 1841	male	Cuba	Havana		1909	MNHN	Duarte	Havane
EY38342	Halictus	poeyi	Lepeletier, 1841	female	Cuba	Havana		1909	MNHN		Havane
n/a	Halictus	poeyi	Lepeletier, 1841	-	Cuba	Mayabeque	Santa Cruz del Norte, Jibacoa	1962.i	IES	-	La Habana	Jibacoa
n/a	Halictus	poeyi	Lepeletier, 1841	-	Cuba	Havana	Boyeros, Santiago de las Vegas	1962.iv	IES	-	La Habana	Santiago de las Vegas
n/a	Halictus	poeyi	Lepeletier, 1841	-	Cuba	Havana	Boyeros, Santiago de las Vegas	1962.iv	IES	-	La Habana	Santiago de las Vegas
n/a	Halictus	poeyi	Lepeletier, 1841	-	Cuba	Havana	Boyeros, Santiago de las Vegas	1962.iv	IES	-	La Habana	Santiago de las Vegas
n/a	Halictus	poeyi	Lepeletier, 1841	-	Cuba	Havana	Boyeros, Santiago de las Vegas	1962.iv	IES	-	La Habana	Santiago de las Vegas
n/a	Halictus	poeyi	Lepeletier, 1841	-	Cuba	Havana	Boyeros, Santiago de las Vegas	1962.x	IES	-	La Habana	Santiago de las Vegas
n/a	Halictus	poeyi	Lepeletier, 1841	-	Cuba	Havana	Boyeros, Santiago de las Vegas	1963.v	IES	-	La Habana	Santiago de las Vegas
n/a	Halictus	poeyi	Lepeletier, 1841	-	Cuba	Havana	Boyeros, Santiago de las Vegas	1963.v	IES	-	La Habana	Santiago de las Vegas
n/a	Halictus	poeyi	Lepeletier, 1841	-	Cuba	Havana	Boyeros, Santiago de las Vegas	1963.v	IES	-	La Habana	Santiago de las Vegas
n/a	Halictus	poeyi	Lepeletier, 1841	-	Cuba	Havana	Boyeros, Santiago de las Vegas	1967.v	IES	-	La Habana	Santiago de las Vegas
n/a	Halictus	poeyi	Lepeletier, 1841	-	Cuba	Havana	Boyeros, Santiago de las Vegas	1967.v	IES	-	La Habana	Santiago de las Vegas
n/a	Halictus	poeyi	Lepeletier, 1841	-	Cuba	Havana	Boyeros, Santiago de las Vegas	1967.v	IES	-	La Habana	Santiago de las Vegas
n/a	Halictus	poeyi	Lepeletier, 1841	-	Cuba	Havana	Boyeros, Santiago de las Vegas	1967.v	IES	-	La Habana	Santiago de las Vegas
n/a	Halictus	poeyi	Lepeletier, 1841	-	Cuba	Havana	Boyeros, Santiago de las Vegas	1967.v	IES	-	La Habana	Santiago de las Vegas
n/a	Halictus	poeyi	Lepeletier, 1841	-	Cuba	Havana	Boyeros, Santiago de las Vegas	1967.v	IES	-	La Habana	Santiago de las Vegas
n/a	Halictus	poeyi	Lepeletier, 1841	-	Cuba	Havana	Boyeros, Santiago de las Vegas	1967.v	IES	-	La Habana	Santiago de las Vegas
n/a	Halictus	poeyi	Lepeletier, 1841	-	Cuba	Havana	Playa, El Laguito	1967.v	IES	-	Ciudad Habana	Miramar, Laguito
n/a	Halictus	poeyi	Lepeletier, 1841	-	Cuba	Havana	Playa, El Laguito	1967.v	IES	-	Ciudad Habana	Miramar, Laguito
n/a	Halictus	poeyi	Lepeletier, 1841	-	Cuba	Havana	Playa, El Laguito	1967.v	IES	-	Ciudad Habana	Miramar, Laguito
n/a	Halictus	poeyi	Lepeletier, 1841	-	Cuba	Havana	Playa, El Laguito	1967.x	IES	-	Ciudad Habana	Miramar, Laguito
n/a	Halictus	poeyi	Lepeletier, 1841	-	Cuba	Artemisa	San Antonio de los Baños	1984.x	IES	-	La Habana	San Antonio de los Baños
n/a	Halictus	poeyi	Lepeletier, 1841	-	Cuba	Havana	Boyeros, Santiago de las Vegas	1966.viii	IES	-	La Habana	San Antonio de las Vegas
n/a	Halictus	poeyi	Lepeletier, 1841	-	Cuba	Havana	Playa, El Laguito	1966.v	IES	-	Ciudad Habana	Miramar, Laguito
n/a	Halictus	poeyi	Lepeletier, 1841	-	Cuba	Havana	Playa, El Laguito	1966.v	IES	-	Ciudad Habana	Miramar, Laguito
n/a	Halictus	poeyi	Lepeletier, 1841	-	Cuba	Havana	Playa, El Laguito	1966.v	IES	-	Ciudad Habana	Miramar, Laguito
n/a	Halictus	poeyi	Lepeletier, 1841	-	Cuba	Havana	Playa, El Laguito	1967.iv	IES	-	Ciudad Habana	Miramar, Laguito
n/a	Halictus	poeyi	Lepeletier, 1841	-	Cuba	Havana	Playa, El Laguito	1967.iv	IES	-	Ciudad Habana	Miramar, Laguito
n/a	Halictus	poeyi	Lepeletier, 1841	-	Cuba	Havana	Playa, El Laguito	1967.iv	IES	-	Ciudad Habana	Miramar, Laguito
n/a	Halictus	poeyi	Lepeletier, 1841	-	Cuba	Havana	Playa, El Laguito	1967.iv	IES	-	Ciudad Habana	Miramar, Laguito
n/a	Halictus	poeyi	Lepeletier, 1841	-	Cuba	Artemisa	Mariel	1968.vi	IES	-	La Habana	Mariel
n/a	Halictus	poeyi	Lepeletier, 1841	-	Cuba	Havana	Boyeros, Santiago de las Vegas	1962.x	IES	-	La Habana	Santiago de las Vegas
n/a	Halictus	poeyi	Lepeletier, 1841	-	Cuba	Mayabeque	Jaruco	1969.iv	IES	-	La Habana	Jaruco
n/a	Halictus	poeyi	Lepeletier, 1841	-	Cuba	Mayabeque	Santa Cruz del Norte, Boca de Jaruco	1966.ix.22	IES	-	La Habana	Jaruco, Boca de Jaruco
n/a	Halictus	poeyi	Lepeletier, 1841	-	Cuba	Mayabeque	Santa Cruz del Norte, Boca de Jaruco	1966.ix.22	IES	-	La Habana	Jaruco, Boca de Jaruco
18.000043	Hylaeus	limbifrons	(Cresson, 1869)	-	Cuba	Artemisa	San Antonio de los Baños, Laguna de Ariguanabo	1962.x	MNHNCu	Genaro	La Habana	San Antonio de los Baños, Laguna de Ariguanabo
18.000046	Hylaeus	limbifrons	(Cresson, 1869)	-	Cuba	Artemisa	La Turbera	1970.ix	MNHNCu	Genaro	La Habana	La Habana, Artemisa, La Tubera
18.000049	Hylaeus	limbifrons	(Cresson, 1869)	-	Cuba	Artemisa	La Turbera	1970.ix	MNHNCu	Genaro	La Habana	La Habana, Artemisa, La Tubera
18.000050	Hylaeus	limbifrons	(Cresson, 1869)	-	Cuba	Artemisa	San Antonio de los Baños, Laguna de Ariguanabo	1967.v	MNHNCu	Genaro	La Habana	San Antonio de los Baños, Laguna de Ariguanabo
n/a	Hylaeus	limbifrons	(Cresson, 1869)	-	Cuba	Artemisa	San Antonio de los Baños, Laguna de Ariguanabo	1960.xi.24	IES	-	La Habana	Laguna de Ariguanabo
n/a	Hylaeus	limbifrons	(Cresson, 1869)	-	Cuba	Artemisa	San Antonio de los Baños, Laguna de Ariguanabo	1962.vii	IES	-	La Habana	Laguna de Ariguanabo
n/a	Hylaeus	limbifrons	(Cresson, 1869)	-	Cuba	Artemisa	San Antonio de los Baños, Laguna de Ariguanabo	1955.vii	IES	-	La Habana	Laguna de Ariguanabo
18.001527	Lasioglossum	coreopsis	(Robertson, 1902)	-	Cuba	Havana	Playa, El Laguito	1967.iii	MNHNCu	Genaro	Ciudad de La Habana	Marianao, Laguito
18.001530	Lasioglossum	coreopsis	(Robertson, 1902)	-	Cuba	Artemisa	Bauta, Niña Bonita	1971.i	MNHNCu	Genaro	La Habana	Niña Bonita
18.001531	Lasioglossum	coreopsis	(Robertson, 1902)	male	Cuba	Havana	Boyeros, Santiago de las Vegas	1960.vi.24	MNHNCu	Genaro	Ciudad de La Habana	Boyeros, Santiago de las Vegas
18.001532	Lasioglossum	coreopsis	(Robertson, 1902)	male	Cuba	Havana	Boyeros, Santiago de las Vegas	1962.x	MNHNCu	Genaro	Ciudad de La Habana	Boyeros, Santiago de las Vegas
18.001533	Lasioglossum	coreopsis	(Robertson, 1902)	female	Cuba	Havana	Playa, El Laguito	1969.x	MNHNCu	Genaro	Ciudad de La Habana	Marianao, Laguito
18.001534	Lasioglossum	coreopsis	(Robertson, 1902)	-	Cuba	Artemisa	San Antonio de los Baños, Laguna de Ariguanabo	1967.v	MNHNCu	Genaro	La Habana	San Antonio de los Baños, Laguna de Ariguanabo
18.001536	Lasioglossum	coreopsis	(Robertson, 1902)	female	Cuba	Havana	Playa, El Laguito	1966.v	MNHNCu	Genaro	Ciudad de La Habana	Marianao, Laguito
18.001540	Lasioglossum	coreopsis	(Robertson, 1902)	-	Cuba	Havana	Boyeros, Santiago de las Vegas	1967.iv	MNHNCu	Genaro	Ciudad de La Habana	Boyeros, Santiago de las Vegas
18.001544	Lasioglossum	coreopsis	(Robertson, 1902)	female	Cuba	Artemisa	San Antonio de los Baños, Laguna de Ariguanabo	1967.v	MNHNCu	Genaro	La Habana	San Antonio de los Baños, Laguna de Ariguanabo
18.001546	Lasioglossum	coreopsis	(Robertson, 1902)	-	Cuba	Mayabeque	Güines	1987.x	MNHNCu	Genaro	La Habana	Güines
18.001547	Lasioglossum	coreopsis	(Robertson, 1902)	-	Cuba	Havana	Playa, El Laguito	1967.iv	MNHNCu	Genaro	Ciudad de La Habana	Marianao, Laguito
18.001549	Lasioglossum	coreopsis	(Robertson, 1902)	-	Cuba	Artemisa	San Antonio de los Baños, Laguna de Ariguanabo	1981.vi	MNHNCu	Genaro	La Habana	San Antonio de los Baños, Laguna de Ariguanabo
18.001550	Lasioglossum	coreopsis	(Robertson, 1902)	-	Cuba	Artemisa	San Antonio de los Baños, Laguna de Ariguanabo	1981.vi	MNHNCu	Genaro	La Habana	San Antonio de los Baños, Laguna de Ariguanabo
18.001551	Lasioglossum	coreopsis	(Robertson, 1902)	-	Cuba	Artemisa	San Antonio de los Baños, Laguna de Ariguanabo	1981.vi	MNHNCu	Genaro	La Habana	San Antonio de los Baños, Laguna de Ariguanabo
18.001552	Lasioglossum	coreopsis	(Robertson, 1902)	-	Cuba	Artemisa	San Antonio de los Baños, Laguna de Ariguanabo	1981.vi	MNHNCu	Genaro	La Habana	San Antonio de los Baños, Laguna de Ariguanabo
18.001553	Lasioglossum	coreopsis	(Robertson, 1902)	-	Cuba	Artemisa	San Antonio de los Baños, Cortina Rompeviento	1988.vii.14	MNHNCu	Genaro	La Habana	San Antonio de los Baños, Cortina Rompeviento
18.001554	Lasioglossum	coreopsis	(Robertson, 1902)	-	Cuba	Havana	Boyeros	1999.v	MNHNCu	Genaro	Ciudad de La Habana	Boyeros
18.001555	Lasioglossum	coreopsis	(Robertson, 1902)	-	Cuba	Havana	Boyeros	1999.v	MNHNCu	Genaro	Ciudad de La Habana	Boyeros
18.001556	Lasioglossum	coreopsis	(Robertson, 1902)	-	Cuba	Havana	Boyeros	1999.v	MNHNCu	Genaro	Ciudad de La Habana	Boyeros
18.001557	Lasioglossum	coreopsis	(Robertson, 1902)	-	Cuba	Havana	Boyeros	1999.v	MNHNCu	Genaro	Ciudad de La Habana	Boyeros
18.001558	Lasioglossum	coreopsis	(Robertson, 1902)	-	Cuba	Havana	Boyeros	1999.v	MNHNCu	Genaro	Ciudad de La Habana	Boyeros
18.001559	Lasioglossum	coreopsis	(Robertson, 1902)	-	Cuba	Havana	Boyeros	1999.v	MNHNCu	Genaro	Ciudad de La Habana	Boyeros
18.001562	Lasioglossum	coreopsis	(Robertson, 1902)	-	Cuba	Havana	Playa, El Laguito	1967.iv	MNHNCu	Genaro	Ciudad de La Habana	Marianao, Laguito
18.004310	Lasioglossum	ferreri	(Barker, 1906)	-	Cuba	Artemisa	La Turbera	1970.ix	MNHNCu	Engel	Habana	La Habana, Artemisa, La Tubera
18.004312	Lasioglossum	ferreri	(Barker, 1906)	-	Cuba	Artemisa	La Habana, Bauta, Ariguanabo	1960.xi.24	MNHNCu	Alayo	Ciudad de La Habana	La Habana,Ariguanabo
18.004313	Lasioglossum	ferreri	(Barker, 1906)	-	Cuba	Havana	Playa, El Laguito	1967.v	MNHNCu	Genaro	Habana	Marianao, Laguito
18.004315	Lasioglossum	ferreri	(Barker, 1906)	-	Cuba	Mayabeque	Güines	1962.iv	MNHNCu	Genaro	Habana	Güines
18.004316	Lasioglossum	ferreri	(Barker, 1906)	-	Cuba	Havana	Playa, El Laguito	1967.v	MNHNCu	Genaro	Habana	Marianao, Laguito
18.004318	Lasioglossum	ferreri	(Barker, 1906)	-	Cuba	Artemisa	La Habana, Bauta, Ariguanabo	1961.iii.14	MNHNCu	Genaro	Habana	La Habana, Ariguanabo
18.004319	Lasioglossum	ferreri	(Barker, 1906)	female	Cuba	Artemisa	La Habana, Bauta, Ariguanabo	1961.xii	MNHNCu	Genaro	Habana	La Habana, Ariguanabo
18.004320	Lasioglossum	ferreri	(Barker, 1906)	male	Cuba	Artemisa	La Habana, Bauta, Ariguanabo	1961.xii	MNHNCu	Genaro	Habana	La Habana, Ariguanabo
18.004321	Lasioglossum	ferreri	(Barker, 1906)	female	Cuba	Artemisa	La Habana, Bauta, Ariguanabo	1961.xii	MNHNCu	Genaro	Habana	La Habana, Ariguanabo
18.004322	Lasioglossum	ferreri	(Barker, 1906)	-	Cuba	Artemisa	La Habana, Bauta, Ariguanabo	1961.iv	MNHNCu	Genaro	Habana	La Habana, Ariguanabo
18.004323	Lasioglossum	ferreri	(Barker, 1906)	-	Cuba	Artemisa	Batabanó, Surgidero de Batabanó	1962.xii	MNHNCu	Eickwort	Habana	Batabanó, Surgidero de Batabanó
EY38308	Lasioglossum	gundlachi	(Barker, 1906)	-	Cuba	Havana		1909	MNHN		Havane
n/a	Lasioglossum	gundlachi	(Barker, 1906)	-	Cuba	Havana	Playa, El Laguito	1968.v	IES	-	Ciudad Habana	Marianao, Laguito
n/a	Lasioglossum	gundlachi	(Barker, 1906)	-	Cuba	Havana	Playa, El Laguito	1968.v	IES	-	Ciudad Habana	Marianao, Laguito
n/a	Lasioglossum	gundlachi	(Barker, 1906)	-	Cuba	Havana	Playa, El Laguito	1968.v	IES	-	Ciudad Habana	Marianao, Laguito
n/a	Lasioglossum	gundlachi	(Barker, 1906)	-	Cuba	Havana	Playa, El Laguito	1968.v	IES	-	Ciudad Habana	Marianao, Laguito
n/a	Lasioglossum	gundlachi	(Barker, 1906)	-	Cuba	Havana	Playa, El Laguito	1968.v	IES	-	Ciudad Habana	Marianao, Laguito
n/a	Lasioglossum	gundlachi	(Barker, 1906)	-	Cuba	Havana	Boyeros, Santiago de las Vegas	1967.iv	IES	-	La Habana	Santiago de las Vegas
n/a	Lasioglossum	gundlachi	(Barker, 1906)	-	Cuba	Mayabeque	Jaruco	1969.iv	IES	-	La Habana	Jaruco
n/a	Lasioglossum	gundlachi	(Barker, 1906)	-	Cuba	Mayabeque	Jaruco	1969.iv	IES	-	La Habana	Jaruco
n/a	Lasioglossum	gundlachi	(Barker, 1906)	-	Cuba	Mayabeque	Jaruco	1969.iv	IES	-	La Habana	Jaruco
n/a	Lasioglossum	gundlachi	(Barker, 1906)	-	Cuba	Havana	Boyeros, Santiago de las Vegas	1963.v	IES	-	Ciudad Habana	Santiago de las Vegas
n/a	Lasioglossum	gundlachi	(Barker, 1906)	-	Cuba	Havana	Boyeros, Santiago de las Vegas	1963.v	IES	-	Ciudad Habana	Santiago de las Vegas
n/a	Lasioglossum	gundlachi	(Barker, 1906)	-	Cuba	Havana	Playa, El Laguito	1967.x	IES	-	Ciudad Habana	Marianao, Laguito
n/a	Lasioglossum	gundlachi	(Barker, 1906)	-	Cuba	Artemisa	San Antonio de los Baños, Laguna de Ariguanabo	1967.v	IES	-	La Habana	Laguna de Ariguanabo
n/a	Lasioglossum	gundlachi	(Barker, 1906)	-	Cuba	Artemisa	San Antonio de los Baños, Laguna de Ariguanabo	1967.v	IES	-	La Habana	Laguna de Ariguanabo
n/a	Lasioglossum	gundlachi	(Barker, 1906)	-	Cuba	Artemisa	San Antonio de los Baños, Laguna de Ariguanabo	1967.v	IES	-	La Habana	Laguna de Ariguanabo
n/a	Lasioglossum	gundlachi	(Barker, 1906)	-	Cuba	Artemisa	San Antonio de los Baños, Laguna de Ariguanabo	1967.v	IES	-	La Habana	Laguna de Ariguanabo
18.004299	Lasioglossum	havanensis	(Barker, 1906)	-	Cuba	Havana	La Habana del Este, Campo Florido, Loma La Coca (Alrededores)	1997.vii	MNHNCu	Genaro	Habana	La Habana del Este, Campo Florido, Loma La Coca (Alrededores)
EY38329	Lasioglossum	havanensis?		female	Cuba	Havana		1909	MNHN		Havane
18.001566	Lasioglossum	mestrei	(Barker, 1906)	-	Cuba	Mayabeque	Güines	1988.vii	MNHNCu	Genaro	La Habana	Güines
18.001567	Lasioglossum	mestrei	(Barker, 1906)	-	Cuba	Mayabeque	Güines	1988.xii.16	MNHNCu	Genaro	La Habana	Güines
18.001568	Lasioglossum	mestrei	(Barker, 1906)	-	Cuba	Mayabeque	Güines	1988.xii.16	MNHNCu	Genaro	La Habana	Güines
18.001569	Lasioglossum	mestrei	(Barker, 1906)	-	Cuba	Mayabeque	Güines	1988.xii.16	MNHNCu	Genaro	La Habana	Güines
18.001570	Lasioglossum	mestrei	(Barker, 1906)	-	Cuba	Mayabeque	Güines	1989.iii.28	MNHNCu	Genaro	La Habana	Güines
18.001572	Lasioglossum	mestrei	(Barker, 1906)	-	Cuba	Mayabeque	Güines	1988.xii.02	MNHNCu	Genaro	La Habana	Güines
18.001573	Lasioglossum	mestrei	(Barker, 1906)	-	Cuba	Mayabeque	Güines	1988.xii.16	MNHNCu	Genaro	La Habana	Güines
18.001574	Lasioglossum	mestrei	(Barker, 1906)	-	Cuba	Mayabeque	Güines	1986.xii.22	MNHNCu	Genaro	La Habana	Güines
18.001575	Lasioglossum	mestrei	(Barker, 1906)	male	Cuba	Havana	Boyeros, Santiago de las Vegas, Ariguanabo	1961.iii.14	MNHNCu	Genaro	La Habana	Santiago de las Vegas, Ariguanabo
18.001578	Lasioglossum	mestrei	(Barker, 1906)	male	Cuba	Havana	Boyeros, Santiago de las Vegas	1962.viii	MNHNCu	Genaro	Ciudad de La Habana	Boyeros, Santiago de las Vegas
18.001579	Lasioglossum	mestrei	(Barker, 1906)	-	Cuba	Mayabeque	Güines	1988.xii.16	MNHNCu	Genaro	La Habana	Güines
18.001580	Lasioglossum	mestrei	(Barker, 1906)	-	Cuba	Mayabeque	Güines	1989.iii.28	MNHNCu	Genaro	La Habana	Güines
18.001581	Lasioglossum	mestrei	(Barker, 1906)	female	Cuba	Mayabeque	Güines	1986.xii.22	MNHNCu	Genaro	La Habana	Güines
18.001583	Lasioglossum	mestrei	(Barker, 1906)	female	Cuba	Mayabeque	Güines	1987.x	MNHNCu	Genaro	La Habana	Güines
18.001585	Lasioglossum	mestrei	(Barker, 1906)	-	Cuba	Mayabeque	Güines	1987.i.07	MNHNCu	Genaro	La Habana	Güines
18.001586	Lasioglossum	mestrei	(Barker, 1906)	female	Cuba	Havana	Playa, El Laguito	1963.x	MNHNCu	Genaro	Ciudad de La Habana	Marianao, Laguito
18.001587	Lasioglossum	mestrei	(Barker, 1906)	female	Cuba	Havana	Boyeros, Santiago de las Vegas	1962.viii	MNHNCu	Genaro	Ciudad de La Habana	Boyeros, Santiago de las Vegas
18.001591	Lasioglossum	mestrei	(Barker, 1906)	-	Cuba	Mayabeque	Güines	1988.xii.16	MNHNCu	Genaro	La Habana	Güines
18.001592	Lasioglossum	mestrei	(Barker, 1906)	-	Cuba	Mayabeque	Güines	1988.x	MNHNCu	Genaro	La Habana	Güines
18.001593	Lasioglossum	mestrei	(Barker, 1906)	-	Cuba	Mayabeque	San Nicolás de Bari	1994.iv	MNHNCu	Genaro	La Habana	San Nicolás de Bari
18.001594	Lasioglossum	mestrei	(Barker, 1906)	-	Cuba	Mayabeque	Güines	1988.xii.11	MNHNCu	Genaro	La Habana	Güines
18.001595	Lasioglossum	mestrei	(Barker, 1906)	-	Cuba	Mayabeque	Güines	1988.xii.16	MNHNCu	Genaro	La Habana	Güines
18.001599	Lasioglossum	mestrei	(Barker, 1906)	female	Cuba	Havana	Playa, El Laguito	1967.x	MNHNCu	Genaro	Ciudad de La Habana	Marianao, Laguito
18.001600	Lasioglossum	mestrei	(Barker, 1906)	-	Cuba	Havana	Playa, El Laguito	1966.v	MNHNCu	Genaro	Ciudad de La Habana	Marianao, Laguito
18.001604	Lasioglossum	mestrei	(Barker, 1906)	-	Cuba	Havana	Playa, El Laguito	1967.x	MNHNCu	Genaro	Ciudad de La Habana	Marianao, Laguito
18.001606	Lasioglossum	mestrei	(Barker, 1906)	-	Cuba	Havana	Playa, El Laguito	1967.iv	MNHNCu	Genaro	Ciudad de La Habana	Marianao, Laguito
18.001607	Lasioglossum	mestrei	(Barker, 1906)	-	Cuba	Havana	Boyeros, Santiago de las Vegas	1967.iv	MNHNCu	Genaro	Ciudad de La Habana	Boyeros, Santiago de las Vegas
18.001628	Lasioglossum	mestrei	(Barker, 1906)	-	Cuba	Havana	Boyeros	1999.v	MNHNCu	Genaro	Ciudad de La Habana	Boyeros
18.001629	Lasioglossum	mestrei	(Barker, 1906)	-	Cuba	Havana	Boyeros	1999.v	MNHNCu	Genaro	Ciudad de La Habana	Boyeros
18.001630	Lasioglossum	mestrei	(Barker, 1906)	-	Cuba	Havana	Boyeros	1999.v	MNHNCu	Genaro	Ciudad de La Habana	Boyeros
18.001633	Lasioglossum	mestrei	(Barker, 1906)	-	Cuba	Artemisa	San Antonio de los Baños, Laguna de Ariguanabo	1980.vii	MNHNCu	Genaro	La Habana	San Antonio de los Baños, Laguna de Ariguanabo
18.001824	Lasioglossum	normalis	(Barker, 1906)	-	Cuba	Havana	Plaza, Vedado, Parque Almendares	1998.viii	MNHNCu	Genaro	Ciudad de La Habana	Parque Almendares
18.001825	Lasioglossum	normalis	(Barker, 1906)	-	Cuba	Havana	Plaza, Vedado, Parque Almendares	1998.viii	MNHNCu	Genaro	Ciudad de La Habana	Parque Almendares
18.001826	Lasioglossum	normalis	(Barker, 1906)	-	Cuba	Havana	Plaza, Vedado, Parque Almendares	1998.viii	MNHNCu	Genaro	Ciudad de La Habana	Parque Almendares
18.001483	Lasioglossum	parvum	(Cresson, 1865)	-	Cuba	Mayabeque	Santa Cruz del Norte, Loma San Cayetano	1962.iv	MNHNCu	Genaro	La Habana	Jibacoa, Santa Cruz del Norte, Loma San Cayetano
18.001484	Lasioglossum	parvum	(Cresson, 1865)	-	Cuba	Artemisa	Mariel	1968.vi	MNHNCu	Genaro	La Habana	Mariel
18.001486	Lasioglossum	parvum	(Cresson, 1865)	-	Cuba	Artemisa	Mariel	1968.vi	MNHNCu	Genaro	La Habana	Mariel
18.001487	Lasioglossum	parvum	(Cresson, 1865)	-	Cuba	Havana	Boyeros, Santiago de las Vegas	1967.iv	MNHNCu	Genaro	Ciudad de La Habana	Boyeros, Santiago de las Vegas
18.001488	Lasioglossum	parvum	(Cresson, 1865)	-	Cuba	Artemisa	Mariel	1968.vi	MNHNCu	Genaro	La Habana	Mariel
18.001489	Lasioglossum	parvum	(Cresson, 1865)	-	Cuba	Artemisa	San Antonio de los Baños	1970.vii	MNHNCu	Genaro	La Habana	San Antonio de los Baños
18.001490	Lasioglossum	parvum	(Cresson, 1865)	-	Cuba	Havana	Playa, El Laguito	1966.v	MNHNCu	Genaro	Ciudad de La Habana	Marianao, Laguito
18.001491	Lasioglossum	parvum	(Cresson, 1865)	female	Cuba	Mayabeque	Güines, La Fosforita	1962.iv	MNHNCu	Genaro	La Habana	Jibacoa, Santa Cruz del Norte, Loma San Cayetano
18.001497	Lasioglossum	parvum	(Cresson, 1865)	male	Cuba	Mayabeque	Güines, La Fosforita	1962.iv	MNHNCu	Genaro	La Habana	Jibacoa, Santa Cruz del Norte, Loma San Cayetano
18.001499	Lasioglossum	parvum	(Cresson, 1865)	-	Cuba	Mayabeque	Santa Cruz del Norte, Loma San Cayetano	1987.v.23	MNHNCu	Genaro	La Habana	Güines, La Fosforita
18.001500	Lasioglossum	parvum	(Cresson, 1865)	-	Cuba	Mayabeque	San Nicolás de Bari, Playa Caimito	1987.viii	MNHNCu	Genaro	La Habana	Güines, La Fosforita
18.001501	Lasioglossum	parvum	(Cresson, 1865)	male	Cuba	Mayabeque	Santa Cruz del Norte, Jibacoa	1968.vi	MNHNCu	Genaro	La Habana	Mariel
18.001513	Lasioglossum	parvum	(Cresson, 1865)	male	Cuba	Mayabeque	Santa Cruz del Norte, Jibacoa	1963.v	MNHNCu	Genaro	Ciudad de La Habana	Boyeros, Santiago de las Vegas
18.001514	Lasioglossum	parvum	(Cresson, 1865)	-	Cuba	Mayabeque	Santa Cruz del Norte, Jibacoa	1962.iv	MNHNCu	Genaro	La Habana	Jibacoa, Santa Cruz del Norte, Loma San Cayetano
18.001519	Lasioglossum	parvum	(Cresson, 1865)	-	Cuba	Mayabeque	Santa Cruz del Norte, Jibacoa	1999.vi	MNHNCu	Genaro	La Habana	San Nicolás de Bari, Playa Caimito
n/a	Lasioglossum	parvum	(Cresson, 1865)	-	Cuba	Mayabeque	Santa Cruz del Norte, Jibacoa	1962.iv	IES	-	La Habana	Jibacoa
n/a	Lasioglossum	parvum	(Cresson, 1865)	-	Cuba	Mayabeque	Santa Cruz del Norte, Jibacoa	1962.iv	IES	-	La Habana	Jibacoa
n/a	Lasioglossum	parvum	(Cresson, 1865)	-	Cuba	Mayabeque	Santa Cruz del Norte, Jibacoa	1962.iv	IES	-	La Habana	Jibacoa
n/a	Lasioglossum	parvum	(Cresson, 1865)	-	Cuba	Mayabeque	Santa Cruz del Norte, Jibacoa	1962.iv	IES	-	La Habana	Jibacoa
n/a	Lasioglossum	parvum	(Cresson, 1865)	-	Cuba	Mayabeque	Santa Cruz del Norte, Jibacoa	1962.iv	IES	-	La Habana	Jibacoa
n/a	Lasioglossum	parvum	(Cresson, 1865)	-	Cuba	Mayabeque	Santa Cruz del Norte, Jibacoa	1962.iv	IES	-	La Habana	Jibacoa
n/a	Lasioglossum	parvum	(Cresson, 1865)	-	Cuba	Mayabeque	Santa Cruz del Norte, Jibacoa	1962.iv	IES	-	La Habana	Jibacoa
n/a	Lasioglossum	parvum	(Cresson, 1865)	-	Cuba	Mayabeque	Santa Cruz del Norte, Jibacoa	1962.iv	IES	-	La Habana	Jibacoa
n/a	Lasioglossum	parvum	(Cresson, 1865)	-	Cuba	Mayabeque	Santa Cruz del Norte, Jibacoa	1962.iv	IES	-	La Habana	Jibacoa
n/a	Lasioglossum	parvum	(Cresson, 1865)	-	Cuba	Mayabeque	Santa Cruz del Norte, Jibacoa	1962.iv	IES	-	La Habana	Jibacoa
n/a	Lasioglossum	parvum	(Cresson, 1865)	-	Cuba	Mayabeque	Santa Cruz del Norte, Jibacoa	1962.iv	IES	-	La Habana	Jibacoa
n/a	Lasioglossum	parvum	(Cresson, 1865)	-	Cuba	Mayabeque	Santa Cruz del Norte, Jibacoa	1962.iv	IES	-	La Habana	Jibacoa
n/a	Lasioglossum	parvum	(Cresson, 1865)	-	Cuba	Mayabeque	Santa Cruz del Norte, Jibacoa	1962.iv	IES	-	La Habana	Jibacoa
n/a	Lasioglossum	parvum	(Cresson, 1865)	-	Cuba	Mayabeque	Santa Cruz del Norte, Jibacoa	1962.iv	IES	-	La Habana	Jibacoa
n/a	Lasioglossum	parvum	(Cresson, 1865)	-	Cuba	Mayabeque	Santa Cruz del Norte, Jibacoa	1962.iv	IES	-	La Habana	Jibacoa
n/a	Lasioglossum	parvum	(Cresson, 1865)	-	Cuba	Mayabeque	Santa Cruz del Norte, Jibacoa	1962.iv	IES	-	La Habana	Jibacoa
n/a	Lasioglossum	parvum	(Cresson, 1865)	-	Cuba	Mayabeque	Santa Cruz del Norte, Jibacoa	1962.iv	IES	-	La Habana	Jibacoa
n/a	Lasioglossum	parvum	(Cresson, 1865)	-	Cuba	Mayabeque	Santa Cruz del Norte, Jibacoa	1962.iv	IES	-	La Habana	Jibacoa
n/a	Lasioglossum	parvum	(Cresson, 1865)	-	Cuba	Mayabeque	Santa Cruz del Norte, Jibacoa	1962.iv	IES	-	La Habana	Jibacoa
n/a	Lasioglossum	parvum	(Cresson, 1865)	-	Cuba	Mayabeque	Santa Cruz del Norte, Jibacoa	1962.iv	IES	-	La Habana	Jibacoa
n/a	Lasioglossum	parvum	(Cresson, 1865)	-	Cuba	Mayabeque	Santa Cruz del Norte, Jibacoa	1962.iv	IES	-	La Habana	Jibacoa
n/a	Lasioglossum	parvum	(Cresson, 1865)	-	Cuba	Mayabeque	Santa Cruz del Norte, Jibacoa	1962.iv	IES	-	La Habana	Jibacoa
n/a	Lasioglossum	parvum	(Cresson, 1865)	-	Cuba	Mayabeque	Santa Cruz del Norte, Jibacoa	1962.iv	IES	-	La Habana	Jibacoa
n/a	Lasioglossum	parvum	(Cresson, 1865)	-	Cuba	Mayabeque	Santa Cruz del Norte, Jibacoa	1962.iv	IES	-	La Habana	Jibacoa
n/a	Lasioglossum	parvum	(Cresson, 1865)	-	Cuba	Mayabeque	Santa Cruz del Norte, Jibacoa	1962.iv	IES	-	La Habana	Jibacoa
n/a	Lasioglossum	parvum	(Cresson, 1865)	-	Cuba	Mayabeque	Santa Cruz del Norte, Jibacoa	1962.iv	IES	-	La Habana	Jibacoa
n/a	Lasioglossum	parvum	(Cresson, 1865)	-	Cuba	Mayabeque	Santa Cruz del Norte, Jibacoa	1962.iv	IES	-	La Habana	Jibacoa
n/a	Lasioglossum	parvum	(Cresson, 1865)	-	Cuba	Havana	Playa, El Laguito	1962.iv	IES	-	La Habana	Jibacoa
n/a	Lasioglossum	parvum	(Cresson, 1865)	-	Cuba	Havana	Playa, El Laguito	1962.iv	IES	-	La Habana	Jibacoa
n/a	Lasioglossum	parvum	(Cresson, 1865)	-	Cuba	Havana	Playa, El Laguito	1962.iv	IES	-	La Habana	Jibacoa
n/a	Lasioglossum	parvum	(Cresson, 1865)	-	Cuba	Havana	Playa, El Laguito	1962.iv	IES	-	La Habana	Jibacoa
n/a	Lasioglossum	parvum	(Cresson, 1865)	-	Cuba	Havana	Playa, El Laguito	1967.x	IES	-	Ciudad Habana	Miramar, Laguito
n/a	Lasioglossum	parvum	(Cresson, 1865)	-	Cuba	Havana	Playa, El Laguito	1967.x	IES	-	Ciudad Habana	Miramar, Laguito
n/a	Lasioglossum	parvum	(Cresson, 1865)	-	Cuba	Havana	Playa, El Laguito	1967.x	IES	-	Ciudad Habana	Miramar, Laguito
n/a	Lasioglossum	parvum	(Cresson, 1865)	-	Cuba	Havana	Playa, El Laguito	1967.x	IES	-	Ciudad Habana	Miramar, Laguito
n/a	Lasioglossum	parvum	(Cresson, 1865)	-	Cuba	Havana	Playa, El Laguito	1967.x	IES	-	Ciudad Habana	Miramar, Laguito
n/a	Lasioglossum	parvum	(Cresson, 1865)	-	Cuba	Havana	Playa, El Laguito	1967.x	IES	-	Ciudad Habana	Miramar, Laguito
n/a	Lasioglossum	parvum	(Cresson, 1865)	-	Cuba	Havana	Playa, El Laguito	1967.x	IES	-	Ciudad Habana	Miramar, Laguito
n/a	Lasioglossum	parvum	(Cresson, 1865)	-	Cuba	Havana	Playa, El Laguito	1967.x	IES	-	Ciudad Habana	Miramar, Laguito
n/a	Lasioglossum	parvum	(Cresson, 1865)	-	Cuba	Havana	Playa, El Laguito	1967.x	IES	-	Ciudad Habana	Miramar, Laguito
n/a	Lasioglossum	parvum	(Cresson, 1865)	-	Cuba	Havana	Playa, El Laguito	1967.x	IES	-	Ciudad Habana	Miramar, Laguito
n/a	Lasioglossum	parvum	(Cresson, 1865)	-	Cuba	Havana	Boyeros, Santiago de las Vegas	1967.x	IES	-	Ciudad Habana	Miramar, Laguito
n/a	Lasioglossum	parvum	(Cresson, 1865)	-	Cuba	Havana	Boyeros, Santiago de las Vegas	1967.x	IES	-	Ciudad Habana	Miramar, Laguito
n/a	Lasioglossum	parvum	(Cresson, 1865)	-	Cuba	Mayabeque	Sierra Comejenes	1967.x	IES	-	Ciudad Habana	Miramar, Laguito
n/a	Lasioglossum	parvum	(Cresson, 1865)	-	Cuba	Artemisa	Mariel	1967.x	IES	-	Ciudad Habana	Miramar, Laguito
n/a	Lasioglossum	parvum	(Cresson, 1865)	-	Cuba	Artemisa	Mariel	1967.i.27	IES	-	La Habana	Santiago de las Vegas
n/a	Lasioglossum	parvum	(Cresson, 1865)	-	Cuba	Artemisa	Mariel	1967.i.27	IES	-	La Habana	Santiago de las Vegas
n/a	Lasioglossum	parvum	(Cresson, 1865)	-	Cuba	Artemisa	Mariel	1969.iv	IES	-	La Habana	Sierra Comejenes
n/a	Lasioglossum	parvum	(Cresson, 1865)	-	Cuba	Artemisa	Mariel	1968.vi	IES	-	La Habana	Mariel
n/a	Lasioglossum	parvum	(Cresson, 1865)	-	Cuba	Artemisa	Mariel	1968.vi	IES	-	La Habana	Mariel
n/a	Lasioglossum	parvum	(Cresson, 1865)	-	Cuba	Artemisa	Mariel	1968.vi	IES	-	La Habana	Mariel
n/a	Lasioglossum	parvum	(Cresson, 1865)	-	Cuba	Artemisa	Mariel	1968.vi	IES	-	La Habana	Mariel
n/a	Lasioglossum	parvum	(Cresson, 1865)	-	Cuba	Artemisa	Mariel	1968.vi	IES	-	La Habana	Mariel
n/a	Lasioglossum	parvum	(Cresson, 1865)	-	Cuba	Artemisa	Mariel	1968.vi	IES	-	La Habana	Mariel
n/a	Lasioglossum	parvum	(Cresson, 1865)	-	Cuba	Artemisa	Mariel	1968.vi	IES	-	La Habana	Mariel
n/a	Lasioglossum	parvum	(Cresson, 1865)	-	Cuba	Artemisa	Mariel	1968.vi	IES	-	La Habana	Mariel
n/a	Lasioglossum	parvum	(Cresson, 1865)	-	Cuba	Artemisa	Mariel	1968.vi	IES	-	La Habana	Mariel
n/a	Lasioglossum	parvum	(Cresson, 1865)	-	Cuba	Artemisa	Mariel	1968.vi	IES	-	La Habana	Mariel
n/a	Lasioglossum	parvum	(Cresson, 1865)	-	Cuba	Artemisa	Mariel	1968.vi	IES	-	La Habana	Mariel
n/a	Lasioglossum	parvum	(Cresson, 1865)	-	Cuba	Artemisa	Mariel	1968.vi	IES	-	La Habana	Mariel
n/a	Lasioglossum	parvum	(Cresson, 1865)	-	Cuba	Artemisa	Mariel	1968.vi	IES	-	La Habana	Mariel
n/a	Lasioglossum	parvum	(Cresson, 1865)	-	Cuba	Artemisa	Mariel	1968.vi	IES	-	La Habana	Mariel
n/a	Lasioglossum	parvum	(Cresson, 1865)	-	Cuba	Artemisa	Mariel	1968.vi	IES	-	La Habana	Mariel
n/a	Lasioglossum	parvum	(Cresson, 1865)	-	Cuba	Artemisa	Mariel	1968.vi	IES	-	La Habana	Mariel
n/a	Lasioglossum	parvum	(Cresson, 1865)	-	Cuba	Artemisa	Mariel	1968.vi	IES	-	La Habana	Mariel
n/a	Lasioglossum	parvum	(Cresson, 1865)	-	Cuba	Artemisa	Mariel	1968.vi	IES	-	La Habana	Mariel
n/a	Lasioglossum	parvum	(Cresson, 1865)	-	Cuba	Artemisa	Mariel	1968.vi	IES	-	La Habana	Mariel
n/a	Lasioglossum	parvum	(Cresson, 1865)	-	Cuba	Artemisa	Mariel	1968.vi	IES	-	La Habana	Mariel
n/a	Lasioglossum	parvum	(Cresson, 1865)	-	Cuba	Artemisa	Mariel	1968.vi	IES	-	La Habana	Mariel
n/a	Lasioglossum	parvum	(Cresson, 1865)	-	Cuba	Artemisa	Mariel	1968.vi	IES	-	La Habana	Mariel
n/a	Lasioglossum	parvum	(Cresson, 1865)	-	Cuba	Artemisa	Mariel	1968.vi	IES	-	La Habana	Mariel
n/a	Lasioglossum	parvum	(Cresson, 1865)	-	Cuba	Artemisa	Mariel	1968.vi	IES	-	La Habana	Mariel
n/a	Lasioglossum	parvum	(Cresson, 1865)	-	Cuba	Artemisa	Mariel	1968.vi	IES	-	La Habana	Mariel
n/a	Lasioglossum	parvum	(Cresson, 1865)	-	Cuba	Artemisa	Mariel	1968.vi	IES	-	La Habana	Mariel
n/a	Lasioglossum	parvum	(Cresson, 1865)	-	Cuba	Artemisa	Mariel	1968.vi	IES	-	La Habana	Mariel
n/a	Lasioglossum	parvum	(Cresson, 1865)	-	Cuba	Artemisa	Mariel	1968.vi	IES	-	La Habana	Mariel
n/a	Lasioglossum	parvum	(Cresson, 1865)	-	Cuba	Artemisa	Mariel	1968.vi	IES	-	La Habana	Mariel
n/a	Lasioglossum	parvum	(Cresson, 1865)	-	Cuba	Artemisa	Mariel	1968.vi	IES	-	La Habana	Mariel
n/a	Lasioglossum	parvum	(Cresson, 1865)	-	Cuba	Artemisa	Mariel	1968.vi	IES	-	La Habana	Mariel
n/a	Lasioglossum	parvum	(Cresson, 1865)	-	Cuba	Artemisa	Mariel	1968.vi	IES	-	La Habana	Mariel
n/a	Lasioglossum	parvum	(Cresson, 1865)	-	Cuba	Mayabeque	Santa Cruz del Norte, Sierra Camarones	1969.iv	IES	-	La Habana	Sierra Camarones
n/a	Lasioglossum	parvum	(Cresson, 1865)	-	Cuba	Mayabeque	Santa Cruz del Norte, Sierra Camarones	1969.iv	IES	-	La Habana	Sierra Camarones
n/a	Lasioglossum	parvum	(Cresson, 1865)	-	Cuba	Mayabeque	Santa Cruz del Norte, Sierra Camarones	1969.iv	IES	-	La Habana	Sierra Camarones
n/a	Lasioglossum	parvum	(Cresson, 1865)	-	Cuba	Havana	La Habana	1962.i	IES	-	La Habana	La Habana
n/a	Lasioglossum	parvum	(Cresson, 1865)	-	Cuba	Havana	Playa, El Laguito	1967.iii	IES	-	La Habana	Miramar, Laguito
n/a	Lasioglossum	parvum	(Cresson, 1865)	-	Cuba	Artemisa	San Antonio de los Baños	1970.viii	IES	-	La Habana	San Antonio de los Baños
EY38305	Lasioglossum			-	Cuba	Havana		1909	MNHN		Havane
EY38307	Lasioglossum			-	Cuba	Havana		1909	MNHN		Havane
EY38309	Lasioglossum			-	Cuba	Havana		1909	MNHN		Havane
EY38310	Lasioglossum			-	Cuba	Havana		1909	MNHN		Havane
EY38311	Lasioglossum			-	Cuba	Havana		1909	MNHN		Havane
18.000406	Megachile	apora	Krombein, 1953	female	Cuba	Havana	Plaza, Vedado, Parque Almendares	1999.iv	MNHNCu	Genaro	Ciudad de La Habana	Plaza, Vedado, Parque Almendares
18.000509	Megachile	concinna	Smith, 1879	female	Cuba	Havana	Boyeros, Santiago de las Vegas	1951.v.10	MNHNCu	Genaro	Ciudad de La Habana	Boyeros, Santiago de las Vegas
18.000510	Megachile	concinna	Smith, 1879	female	Cuba	Havana	Boyeros, Santiago de las Vegas	1951.v.10	MNHNCu	Genaro	Ciudad de La Habana	Boyeros, Santiago de las Vegas
18.000291	Megachile	lanata	(Fabricius, 1775)	female	Cuba	Havana	Boyeros, Santiago de las Vegas	1951.x.27	MNHNCu	Genaro	Ciudad de La Habana	Boyeros, Santiago de las Vegas
18.000292	Megachile	lanata	(Fabricius, 1775)	female	Cuba	Havana	Boyeros, Santiago de las Vegas	1951.ix.03	MNHNCu	Genaro	Ciudad de La Habana	Boyeros, Santiago de las Vegas
18.000293	Megachile	lanata	(Fabricius, 1775)	female	Cuba	Havana	Boyeros, Santiago de las Vegas	1951.ix.03	MNHNCu	Genaro	Ciudad de La Habana	Boyeros, Santiago de las Vegas
18.000300	Megachile	lanata	(Fabricius, 1775)	male	Cuba	Havana	Boyeros, Santiago de las Vegas	1951.ix.03	MNHNCu	Genaro	Ciudad de La Habana	Boyeros, Santiago de las Vegas
18.000303	Megachile	lanata	(Fabricius, 1775)	male	Cuba	Havana	Boyeros, Santiago de las Vegas	1951.ix.03	MNHNCu	Genaro	Ciudad de La Habana	Boyeros, Santiago de las Vegas
n/a	Megachile	lanata	(Fabricius, 1775)	-	Cuba	Havana	Boyeros, Santiago de las Vegas	1951.ix.03	IES	-	Ciudad Habana	Santiago de las Vegas
n/a	Megachile	lanata	(Fabricius, 1775)	-	Cuba	Havana	Boyeros, Santiago de las Vegas	1951.ix.03	IES	-	Ciudad Habana	Santiago de las Vegas
18.000339	Megachile	poeyi	Guérin-Méneville, 1844	female	Cuba	Havana	La Habana del Este, Campo Florido, Loma La Coca (Alrededores)	1997.vii	MNHNCu	Genaro	Ciudad de La Habana	La Habana del Este, Campo Florido, Loma La Coca (Alrededores)
18.000342	Megachile	poeyi	Guérin-Méneville, 1844	female	Cuba	Havana	La Habana del Este, Alamar	1987.x	MNHNCu	Genaro	Ciudad de La Habana	La Habana del Este, Alamar
18.000347	Megachile	poeyi	Guérin-Méneville, 1844	female	Cuba	Havana	Playa, Miramar	1947.vii.31	MNHNCu	Genaro	Ciudad de La Habana	Playa, Miramar
18.000352	Megachile	poeyi	Guérin-Méneville, 1844	male	Cuba	Mayabeque	San Nicolás de Bari, Playa Caimito	1990.vii.15	MNHNCu	Genaro	La Habana	San Nicolás de Bari, Playa Caimito
18.000354	Megachile	poeyi	Guérin-Méneville, 1844	male	Cuba	Mayabeque	San Nicolás de Bari, Playa Caimito	1990.vii.15	MNHNCu	Genaro	La Habana	San Nicolás de Bari, Playa Caimito
18.000378	Megachile	poeyi	Guérin-Méneville, 1844	male	Cuba	Mayabeque	San Nicolás de Bari, Playa Caimito	1988.ii	MNHNCu	Genaro	La Habana	San Nicolás de Bari, Playa Caimito
EY38412	Megachile	poeyi	Cresson, 1865	-	Cuba	Havana		1908	MNHN	Duarte	Havane
EY38413	Megachile	poeyi	Guérin-Méneville, 1844	-	Cuba	Havana		1908	MNHN	Duarte	Havane
EY38414	Megachile	poeyi	Guérin-Méneville, 1844	-	Cuba	Havana		1908	MNHN	Duarte	Havane
EY38417	Megachile	poeyi	Guérin-Méneville, 1844	-	Cuba	Havana		1908	MNHN	Duarte	Havane
EY38418	Megachile	poeyi	Guérin-Méneville, 1844	-	Cuba	Havana		1908	MNHN	Duarte	Havane
n/a	Megachile	poeyi	Guérin-Méneville, 1844	-	Cuba	Havana	La Habana del Este, Cojimar	1955.vi	IES	-	La Habana	La Habana del Este, Cojimar
18.000422	Megachile	rufipennis	(Fabricius, 1793)	female	Cuba	Havana	Boyeros, Santiago de las Vegas	1950.viii.15	MNHNCu	Genaro	Ciudad de La Habana	Boyeros, Santiago de las Vegas
18.000423	Megachile	rufipennis	(Fabricius, 1793)	female	Cuba	Artemisa	San Antonio de los Baños	1989.v	MNHNCu	Genaro	La Habana	San Antonio de los Baños
18.000425	Megachile	rufipennis	(Fabricius, 1793)	female	Cuba	Havana	Boyeros, Santiago de las Vegas	1947.x.24	MNHNCu	Genaro	Ciudad de La Habana	Boyeros, Santiago de las Vegas
18.000426	Megachile	rufipennis	(Fabricius, 1793)	female	Cuba	Havana	Boyeros, Santiago de las Vegas	1947.x.15	MNHNCu	Genaro	Ciudad de La Habana	Boyeros, Santiago de las Vegas
18.000427	Megachile	rufipennis	(Fabricius, 1793)	female	Cuba	Havana	Boyeros, Santiago de las Vegas	1948.iv.26	MNHNCu	Genaro	Ciudad de La Habana	Boyeros, Santiago de las Vegas
18.000429	Megachile	rufipennis	(Fabricius, 1793)	female	Cuba	Artemisa	San Antonio de los Baños, Laguna de Ariguanabo	1937.iv.11	MNHNCu	Genaro	La Habana	San Antonio de los Baños, Laguna de Ariguanabo
18.000430	Megachile	rufipennis	(Fabricius, 1793)	female	Cuba	Havana	Boyeros, Santiago de las Vegas, Estación Experimental Agronómica	1951.ix.04	MNHNCu	Genaro	Ciudad de La Habana	Boyeros, Santiago de las Vegas, Estación Experimental Agronómica
18.000431	Megachile	rufipennis	(Fabricius, 1793)	female	Cuba	Havana	Boyeros, Santiago de las Vegas	1947.x.24	MNHNCu	Genaro	Ciudad de La Habana	Boyeros, Santiago de las Vegas
18.000443	Megachile	rufipennis	(Fabricius, 1793)	male	Cuba	Havana	Boyeros, Santiago de las Vegas	1951.x.27	MNHNCu	Genaro	Ciudad de La Habana	Boyeros, Santiago de las Vegas
n/a	Megachile	rufipennis	(Fabricius, 1793)	-	Cuba	Havana	Boyeros, Santiago de las Vegas	1948.iv.26	IES	-	Ciudad Habana	Santiago de las Vegas
n/a	Megachile	rufipennis	(Fabricius, 1793)	-	Cuba	Havana	La Habana	xxx	IES	-	La Habana	La Habana
n/a	Megachile	rufipennis	(Fabricius, 1793)	-	Cuba	Havana	La Habana	1960.x.07	IES	-	La Habana	La Habana
n/a	Megachile	rufipennis	(Fabricius, 1793)	-	Cuba	Havana	Boyeros, Santiago de las Vegas	1960.x.07	IES	-	La Habana	Santiago de las Vegas
18.000380	Megachile	singularis	Cresson, 1865	female	Cuba	Mayabeque	San Nicolás de Bari, Playa Caimito	1994.viii	MNHNCu	Genaro	La Habana	San Nicolás de Bari, Playa Caimito
18.000381	Megachile	singularis	Cresson, 1865	female	Cuba	Mayabeque	Güines	1989.i	MNHNCu	Genaro	La Habana	Güines
18.000383	Megachile	singularis	Cresson, 1865	female	Cuba	Havana	Boyeros, Santiago de las Vegas	1951.ix.06	MNHNCu	Genaro	Ciudad de La Habana	Boyeros, Santiago de las Vegas
18.000398	Megachile	singularis	Cresson, 1865	male	Cuba	Mayabeque	Santa Cruz del Norte, Loma San Cayetano	1963.x	MNHNCu	Genaro	La Habana	Jibacoa, Santa Cruz del Norte, Loma San Cayetano
18.000399	Megachile	singularis	Cresson, 1865	male	Cuba	Mayabeque	Santa Cruz del Norte, El Narigón, Puerto Escondido	1989.iv	MNHNCu	Genaro	La Habana	Santa Cruz del Norte, El Narigón, Puerto Escondido
18.000402	Megachile	singularis	Cresson, 1865	male	Cuba	Havana	Boyeros, Santiago de las Vegas	1951.ix.06	MNHNCu	Genaro	Ciudad de La Habana	Boyeros, Santiago de las Vegas
n/a	Melipona	beechei	Bennett, 1831	-	Cuba	Havana	La Habana del Este, Guanabo	1962.i	IES	-	La Habana	La Habana del Este, Guanabo
18.001459	Melipona	beecheii	Bennett, 1831	-	Cuba	Mayabeque	Bejucal	1995.xii.07	MNHNCu	Genaro	La Habana	Bejucal
EY38210	Melipona	beecheii	Bennett, 1831	female	Cuba	Havana		1967	MNHN	Duarte	Havane
EY38211	Melipona	beecheii	Bennett, 1831	female	Cuba	Havana		1967	MNHN	Duarte	Havane
EY38212	Melipona	beecheii	Bennett, 1831	female	Cuba	Havana		1967	MNHN	Duarte	Havane
EY38213	Melipona	beecheii	Bennett, 1831	female	Cuba	Havana		1967	MNHN	Duarte	Havane
EY38214	Melipona	beecheii	Bennett, 1831	female	Cuba	Havana		1967	MNHN	Duarte	Havane
EY38215	Melipona	beecheii	Bennett, 1831	female	Cuba	Havana		1967	MNHN	Duarte	Havane
EY38216	Melipona	beecheii	Bennett, 1831	female	Cuba	Havana		1967	MNHN	Duarte	Havane
EY38217	Melipona	beecheii	Bennett, 1831	female	Cuba	Havana		1967	MNHN	Duarte	Havane
EY38218	Melipona	beecheii	Bennett, 1831	female	Cuba	Havana		1967	MNHN	Duarte	Havane
EY38219	Melipona	beecheii	Bennett, 1831	female	Cuba	Havana		1967	MNHN	Duarte	Havane
EY38220	Melipona	beecheii	Bennett, 1831	female	Cuba	Havana		1967	MNHN	Duarte	Havane
EY38221	Melipona	beecheii	Bennett, 1831	female	Cuba	Havana		1967	MNHN	Duarte	Havane
EY38222	Melipona	beecheii	Bennett, 1831	female	Cuba	Havana		1967	MNHN	Duarte	Havane
EY38224	Melipona	beecheii	Bennett, 1831	female	Cuba	Havana		1967	MNHN	Duarte	Havane
EY38225	Melipona	beecheii	Bennett, 1831	female	Cuba	Havana		1908	MNHN	Duarte	Havane
EY38226	Melipona	beecheii	Bennett, 1831	female	Cuba	Havana		1908	MNHN	Duarte	Havane
EY38227	Melipona	beecheii	Bennett, 1831	female	Cuba	Havana		1908	MNHN	Duarte	Havane
EY38228	Melipona	beecheii	Bennett, 1831	female	Cuba	Havana		1908	MNHN	Duarte	Havane
EY38229	Melipona	beecheii	Bennett, 1831	female	Cuba	Havana		1908	MNHN	Duarte	Havane
EY38233	Melipona	beecheii	Bennett, 1831	female	Cuba	Havana		1908	MNHN	Duarte	Havane
EY38237	Melipona	beecheii	Bennett, 1831	female	Cuba	Havana		1908	MNHN	Duarte	Havane
EY38274	Melipona	beecheii	Bennett, 1831	female	Cuba	Havana		1967	MNHN	Duarte	Havane
18.000794	Melissodes	cubensis	LaBerge, 1956	male	Cuba	Havana	Boyeros, Santiago de las Vegas	1951.viii.23	MNHNCu	Genaro	Ciudad de La Habana	Boyeros, Santiago de las Vegas
18.000795	Melissodes	cubensis	LaBerge, 1956	male	Cuba	Havana	Boyeros, Santiago de las Vegas	1951.viii.23	MNHNCu	Genaro	Ciudad de La Habana	Boyeros, Santiago de las Vegas
18.000796	Melissodes	cubensis	LaBerge, 1956	male	Cuba	Havana	Boyeros, Santiago de las Vegas	1951.viii.23	MNHNCu	Genaro	Ciudad de La Habana	Boyeros, Santiago de las Vegas
18.000797	Melissodes	cubensis	LaBerge, 1956	male	Cuba	Havana	Boyeros, Santiago de las Vegas	1948.x.01	MNHNCu	Genaro	Ciudad de La Habana	Boyeros, Santiago de las Vegas
18.000798	Melissodes	cubensis	LaBerge, 1956	male	Cuba	Havana	Boyeros, Santiago de las Vegas	1948.x.01	MNHNCu	Genaro	Ciudad de La Habana	Boyeros, Santiago de las Vegas
18.000799	Melissodes	cubensis	LaBerge, 1956	male	Cuba	Havana	Boyeros, Santiago de las Vegas	1948.x.01	MNHNCu	Genaro	Ciudad de La Habana	Boyeros, Santiago de las Vegas
18.000800	Melissodes	cubensis	LaBerge, 1956	male	Cuba	Havana	Boyeros, Santiago de las Vegas	1948.x	MNHNCu	Genaro	Ciudad de La Habana	Boyeros, Santiago de las Vegas
18.000801	Melissodes	cubensis	LaBerge, 1956	male	Cuba	Mayabeque	San Nicolás de Bari	1996.x	MNHNCu	Genaro	La Habana	San Nicolás de Bari
18.000802	Melissodes	cubensis	LaBerge, 1956	male	Cuba	Mayabeque	San Nicolás de Bari	1996.x	MNHNCu	Genaro	La Habana	San Nicolás de Bari
n/a	Melissodes	cubensis	LaBerge, 1956	-	Cuba	Havana	Boyeros, Santiago de las Vegas	1963.xi	IES	-	La Habana	Santiago de las Vegas
n/a	Melissodes	cubensis	LaBerge, 1956	-	Cuba	Havana	Boyeros, Santiago de las Vegas	1963.xi	IES	-	La Habana	Santiago de las Vegas
18.000963	Melissodes	leprieuri	Blanchard, 1849	-	Cuba	Artemisa	Alquízar, Guanímar	1967.x	MNHNCu	Genaro	La Habana	Alquízar, Guanímar
18.000964	Melissodes	leprieuri	Blanchard, 1849	male	Cuba	Havana	Boyeros, Santiago de las Vegas	1921.viii.15	MNHNCu	Genaro	Ciudad de La Habana	Boyeros, Santiago de las Vegas
18.000968	Melissodes	leprieuri	Blanchard, 1849	-	Cuba	Havana	Boyeros, Santiago de las Vegas	1948.x.27	MNHNCu	Genaro	Ciudad de La Habana	Boyeros, Santiago de las Vegas
18.000969	Melissodes	leprieuri	Blanchard, 1849	-	Cuba	Mayabeque	Santa Cruz del Norte, Loma San Cayetano	1963.x	MNHNCu	Genaro	La Habana	Jibacoa, Santa Cruz del Norte, Loma San Cayetano
18.000976	Melissodes	leprieuri	Blanchard, 1849	-	Cuba	Mayabeque	San Nicolás de Bari	1996.x	MNHNCu	Genaro	La Habana	San Nicolás de Bari
18.000977	Melissodes	leprieuri	Blanchard, 1849	-	Cuba	Mayabeque	San Nicolás de Bari	1996.x	MNHNCu	Genaro	La Habana	San Nicolás de Bari
18.000979	Melissodes	leprieuri	Blanchard, 1849	-	Cuba	Havana	Boyeros, Santiago de las Vegas	1951.viii.23	MNHNCu	Genaro	Ciudad de La Habana	Boyeros, Santiago de las Vegas
18.000980	Melissodes	leprieuri	Blanchard, 1849	-	Cuba	Mayabeque	Santa Cruz del Norte, Playa Jibacoa	1963.vi	MNHNCu	Genaro	La Habana	Santa Cruz del Norte, Playa Jibacoa
18.000983	Melissodes	leprieuri	Blanchard, 1849	female	Cuba	Havana	Boyeros, Santiago de las Vegas	xxxx	MNHNCu	Genaro	Ciudad de La Habana	Boyeros, Santiago de las Vegas
18.000985	Melissodes	leprieuri	Blanchard, 1849	-	Cuba	Havana	Boyeros, Santiago de las Vegas	1952.i.15	MNHNCu	Genaro	Ciudad de La Habana	Boyeros, Santiago de las Vegas
18.000987	Melissodes	leprieuri	Blanchard, 1849	-	Cuba	Mayabeque	Güines, Loma Candela, La Fosforita	1993.x.15	MNHNCu	Genaro	La Habana	Güines, Loma Candela, La Fosforita
n/a	Melissodes	leprieuri	Blanchard, 1849	-	Cuba	Artemisa	San Antonio de los Baños	1949.x	IES	-	La Habana	San Antonio de los Baños
n/a	Melissodes	leprieuri	Blanchard, 1849	-	Cuba	Artemisa	San Antonio de los Baños	1949.x	IES	-	La Habana	San Antonio de los Baños
n/a	Melissodes	leprieuri	Blanchard, 1849	-	Cuba	Artemisa	San Antonio de los Baños	1984.x	IES	-	La Habana	San Antonio de los Baños
n/a	Melissodes	leprieuri	Blanchard, 1849	-	Cuba	Artemisa	San Antonio de los Baños, Laguna de Ariguanabo	1984.x	IES	-	La Habana	Laguna de Ariguanabo
n/a	Melissodes	leprieuri	Blanchard, 1849	-	Cuba	Mayabeque	Santa Cruz del Norte, Jibacoa	1962.ix	IES	-	La Habana	Jibacoa
n/a	Melissodes	leprieuri	Blanchard, 1849	-	Cuba	Mayabeque	Santa Cruz del Norte, Jibacoa	1961.xii	IES	-	La Habana	Jibacoa
n/a	Melissodes	leprieuri	Blanchard, 1849	-	Cuba	Mayabeque	Santa Cruz del Norte, Jibacoa	1963.xi	IES	-	La Habana	Jibacoa
18.000836	Melissodes	pullata	Cresson, 1865	female	Cuba	Havana	La Habana del Este, Cojimar	1962.v	MNHNCu	Genaro	Ciudad de La Habana	La Habana del Este, Cojimar
18.000837	Melissodes	pullata	Cresson, 1865	female	Cuba	Havana	La Habana del Este, Cojimar	1962.v	MNHNCu	Genaro	Ciudad de La Habana	La Habana del Este, Cojimar
18.000838	Melissodes	pullata	Cresson, 1865	female	Cuba	Havana	La Habana del Este, Cojimar	1962.v	MNHNCu	Genaro	Ciudad de La Habana	La Habana del Este, Cojimar
18.000839	Melissodes	pullata	Cresson, 1865	female	Cuba	Havana	La Habana del Este, Cojimar	1961.v	MNHNCu	Genaro	Ciudad de La Habana	La Habana del Este, Cojimar
18.000840	Melissodes	pullata	Cresson, 1865	female	Cuba	Havana	Boyeros, Santiago de las Vegas	1951.ix.20	MNHNCu	Genaro	Ciudad de La Habana	Boyeros, Santiago de las Vegas
18.000841	Melissodes	pullata	Cresson, 1865	female	Cuba	Havana	Boyeros, Santiago de las Vegas	1951.viii.23	MNHNCu	Genaro	Ciudad de La Habana	Boyeros, Santiago de las Vegas
18.000842	Melissodes	pullata	Cresson, 1865	female	Cuba	Havana	Boyeros, Santiago de las Vegas	1951.viii.23	MNHNCu	Genaro	Ciudad de La Habana	Boyeros, Santiago de las Vegas
18.000843	Melissodes	pullata	Cresson, 1865	female	Cuba	Havana	Boyeros, Santiago de las Vegas	1951.viii.23	MNHNCu	Genaro	Ciudad de La Habana	Boyeros, Santiago de las Vegas
18.000844	Melissodes	pullata	Cresson, 1865	female	Cuba	Havana	Boyeros, Santiago de las Vegas	1952.i.12	MNHNCu	Genaro	Ciudad de La Habana	Boyeros, Santiago de las Vegas
18.000845	Melissodes	pullata	Cresson, 1865	female	Cuba	Mayabeque	San José de las Lajas, Tapaste, Sitio Perdido	1978.x	MNHNCu	Genaro	La Habana	Jaruco, Tapaste, Sitio Perdido
18.000849	Melissodes	pullata	Cresson, 1865	female	Cuba	Havana	Arroyo Naranjo, Calabazar	1928.v	MNHNCu	Genaro	Ciudad de La Habana	Arroyo Naranjo, Calabazar
18.000851	Melissodes	pullata	Cresson, 1865	male	Cuba	Havana	Boyeros, Santiago de las Vegas	1951.viii.23	MNHNCu	Genaro	Ciudad de La Habana	Boyeros, Santiago de las Vegas
18.000852	Melissodes	pullata	Cresson, 1865	male	Cuba	Havana	Boyeros, Santiago de las Vegas	1951.viii.23	MNHNCu	Genaro	Ciudad de La Habana	Boyeros, Santiago de las Vegas
18.000853	Melissodes	pullata	Cresson, 1865	male	Cuba	Havana	Boyeros, Santiago de las Vegas	1951.viii.23	MNHNCu	Genaro	Ciudad de La Habana	Boyeros, Santiago de las Vegas
18.000854	Melissodes	pullata	Cresson, 1865	male	Cuba	Havana	Boyeros, Santiago de las Vegas	1951.viii.23	MNHNCu	Genaro	Ciudad de La Habana	Boyeros, Santiago de las Vegas
18.000855	Melissodes	pullata	Cresson, 1865	male	Cuba	Havana	Boyeros, Santiago de las Vegas	1947.vii	MNHNCu	Genaro	Ciudad de La Habana	Boyeros, Santiago de las Vegas
18.000856	Melissodes	pullata	Cresson, 1865	male	Cuba	Havana	Boyeros, Santiago de las Vegas	1964.vii	MNHNCu	Genaro	Ciudad de La Habana	Boyeros, Santiago de las Vegas
n/a	Melissodes	pullata	Cresson, 1865	-	Cuba	Havana	Boyeros, Santiago de las Vegas	1947.vii	IES	-	La Habana	Santiago de las Vegas
n/a	Melissodes	pullata	Cresson, 1865	-	Cuba	Havana	Boyeros, Santiago de las Vegas	1951.viii	IES	-	La Habana	Santiago de las Vegas
n/a	Melissodes	pullata	Cresson, 1865	-	Cuba	Havana	La Habana del Este, Cojimar	1962.v	IES	-	La Habana	La Habana del Este, Cojimar
n/a	Melissodes	pullata	Cresson, 1865	-	Cuba	Havana	La Habana del Este, Cojimar	1962.v	IES	-	La Habana	La Habana del Este, Cojimar
n/a	Melissodes	pullata	Cresson, 1865	-	Cuba	Havana	Boyeros, Santiago de las Vegas	1951.vii	IES	-	La Habana	Santiago de las Vegas
18.000938	Mesoplia	cubensis	Genaro y Breto, 2022	-	Cuba	Mayabeque	San José de las Lajas, Camoa	1994.x	MNHNCu	Genaro	La Habana	San José de las Lajas, Camoa
18.000940	Mesoplia	cubensis	Genaro y Breto, 2022	-	Cuba	Mayabeque	Güines	1987.xii.02	MNHNCu	Genaro	La Habana	Güines
EY38399	Mesoplia	cubensis	Genaro y Breto, 2022	-	Cuba	Havana		1909	MNHN	Duarte	Havane
18.000544	Nomada	cruralis	Moure, 1960	-	Cuba	Artemisa	Mariel, Río Mosquito	1993.x.14	MNHNCu	Genaro	La Habana	Mariel, Río Mosquito
18.000545	Nomada	cruralis	Moure, 1960	-	Cuba	Havana	Boyeros, Santiago de las Vegas	1951.viii.23	MNHNCu	Genaro	Ciudad de La Habana	Boyeros, Santiago de las Vegas
18.000546	Nomada	cruralis	Moure, 1960	-	Cuba	Mayabeque	Jaruco, Sierra de Jaruco	1966.iii	MNHNCu	Genaro	La Habana	Jaruco, Sierra de Jaruco
18.000548	Nomada	cruralis	Moure, 1960	-	Cuba	Mayabeque	Jaruco, Sierra de Jaruco	1966.iii	MNHNCu	Genaro	La Habana	Jaruco, Sierra de Jaruco
18.000549	Nomada	cruralis	Moure, 1960	-	Cuba	Mayabeque	Güines	1993.iv.16	MNHNCu	Genaro	La Habana	Güines
18.000550	Nomada	cruralis	Moure, 1960	-	Cuba	Havana	Boyeros, Santiago de las Vegas	1951.viii.23	MNHNCu	Genaro	Ciudad de La Habana	Boyeros, Santiago de las Vegas
18.000551	Nomada	cruralis	Moure, 1960	-	Cuba	Mayabeque	Santa Cruz del Norte, Loma San Cayetano	1962.i	MNHNCu	Genaro	La Habana	Jibacoa, Santa Cruz del Norte, Loma San Cayetano
18.000552	Nomada	cruralis	Moure, 1960	-	Cuba	Mayabeque	Jaruco, Sierra de Jaruco	1966.iii	MNHNCu	Genaro	La Habana	Jaruco, Sierra de Jaruco
18.000554	Nomada	cruralis	Moure, 1960	male	Cuba	Mayabeque	Jaruco	1961.xii	MNHNCu	Genaro	La Habana	Jaruco
EY38435	Nomada	cruralis	Moure, 1960	-	Cuba	Havana		1909	MNHN	Duarte	Havane
EY38436	Nomada	cruralis	Moure, 1960	-	Cuba	Havana		1909	MNHN	Duarte	Havane
EY38437	Nomada	cubensis	Cresson, 1865	-	Cuba	Havana		1909	MNHN	Duarte	Havane
EY38438	Nomada	cubensis	Cresson, 1865	-	Cuba	Havana		1909	MNHN	Duarte	Havane
EY38439	Nomada	cubensis	Cresson, 1865	-	Cuba	Havana		1909	MNHN	Duarte	Havane
EY38440	Nomada	cubensis	Cresson, 1865	-	Cuba	Havana		1909	MNHN	Duarte	Havane
EY38441	Nomada	cubensis	Cresson, 1865	-	Cuba	Havana		1909	MNHN	Duarte	Havane
EY38442	Nomada	cubensis	Cresson, 1865	-	Cuba	Havana		1909	MNHN	Duarte	Havane
EY38443	Nomada	cubensis	Cresson, 1865	-	Cuba	Havana		1909	MNHN	Duarte	Havane
EY38444	Nomada	cubensis	Cresson, 1865	-	Cuba	Havana		1909	MNHN	Duarte	Havane
EY38445	Nomada	cubensis	Cresson, 1865	-	Cuba	Havana		1909	MNHN	Duarte	Havane
EY38446	Nomada	cubensis	Cresson, 1865	-	Cuba	Havana		1909	MNHN	Duarte	Havane
EY38447	Nomada	cubensis	Cresson, 1865	-	Cuba	Havana		1909	MNHN	Duarte	Havane
EY38448	Nomada	cubensis	Cresson, 1865	-	Cuba	Havana		1909	MNHN	Duarte	Havane
EY38449	Nomada	cubensis	Cresson, 1865	-	Cuba	Havana		1909	MNHN	Duarte	Havane
EY38450	Nomada	cubensis	Cresson, 1865	-	Cuba	Havana		1909	MNHN	Duarte	Havane
EY38451	Nomada	cubensis	Cresson, 1865	-	Cuba	Havana		1909	MNHN	Duarte	Havane
EY38452	Nomada	cubensis	Cresson, 1865	-	Cuba	Havana		1909	MNHN	Duarte	Havane
EY38453	Nomada	cubensis	Cresson, 1865	-	Cuba	Havana		1909	MNHN	Duarte	Havane
EY38454	Nomada	cubensis	Cresson, 1865	-	Cuba	Havana		1909	MNHN	Duarte	Havane
EY38455	Nomada	cubensis	Cresson, 1865	-	Cuba	Havana		1909	MNHN	Duarte	Havane
EY38456	Nomada	cubensis	Cresson, 1865	-	Cuba	Havana		1909	MNHN	Duarte	Havane
EY38457	Nomada	cubensis	Cresson, 1865	-	Cuba	Havana		1909	MNHN	Duarte	Havane
EY38458	Nomada	cubensis	Cresson, 1865	-	Cuba	Havana		1909	MNHN	Duarte	Havane
EY38459	Nomada	cubensis	Cresson, 1865	-	Cuba	Havana		1909	MNHN	Duarte	Havane
EY38460	Nomada	cubensis	Cresson, 1865	-	Cuba	Havana		1909	MNHN	Duarte	Havane
EY38461	Nomada	cubensis	Cresson, 1865	-	Cuba	Havana		1909	MNHN	Duarte	Havane
EY38462	Nomada	cubensis	Cresson, 1865	-	Cuba	Havana		1909	MNHN	Duarte	Havane
EY38463	Nomada	cubensis	Cresson, 1865	-	Cuba	Havana		1909	MNHN	Duarte	Havane
EY38464	Nomada	cubensis	Cresson, 1865	-	Cuba	Havana		1909	MNHN	Duarte	Havane
EY38465	Nomada	cubensis	Cresson, 1865	-	Cuba	Havana		1909	MNHN	Duarte	Havane
EY38466	Nomada	cubensis	Cresson, 1865	-	Cuba	Havana		1909	MNHN	Duarte	Havane
EY38467	Nomada	cubensis	Cresson, 1865	-	Cuba	Havana		1909	MNHN	Duarte	Havane
EY38468	Nomada	cubensis	Cresson, 1865	-	Cuba	Havana		1909	MNHN	Duarte	Havane
EY38469	Nomada	cubensis	Cresson, 1865	-	Cuba	Havana		1909	MNHN	Duarte	Havane
EY38470	Nomada	cubensis	Cresson, 1865	-	Cuba	Havana		1909	MNHN	Duarte	Havane
EY38471	Nomada	cubensis	Cresson, 1865	-	Cuba	Havana		1909	MNHN	Duarte	Havane
n/a	Nomada	cubensis	Cresson, 1865	-	Cuba	Mayabeque	Jaruco	1969.iv	IES	-	La Habana	Jaruco
n/a	Nomada	cubensis	Cresson, 1865	-	Cuba	Havana	Boyeros, Santiago de las Vegas	1942.v.18	IES	-	Ciudad Habana	Santiago de las Vegas
n/a	Nomada	cubensis	Cresson, 1865	-	Cuba	Artemisa	San Antonio de los Baños, Laguna de Ariguanabo	1961.xii	IES	-	La Habana	Laguna de Ariguanabo
n/a	Nomada	cubensis	Cresson, 1865	-	Cuba	Mayabeque	Güines	1969.iv	IES	-	La Habana	San José, Güines
n/a	Nomada	cubensis	Cresson, 1865	-	Cuba	Mayabeque	Santa Cruz del Norte, Jibacoa	1963.xi	IES	-	La Habana	Jibacoa
n/a	Nomada	cubensis	Cresson, 1865	-	Cuba	Mayabeque	Somorrostro, Laguna Somorrostro	1947.vi	IES	-	La Habana	Laguna Somorrostro
n/a	Nomada	cubensis	Cresson, 1865	-	Cuba	Artemisa	San Antonio de los Baños	1984.v	IES	-	La Habana	San Antonio de los Baños
n/a	Nomada	cubensis	Cresson, 1865	-	Cuba	Havana	Playa, El Laguito	1967.iii	IES	-	Ciudad Habana	Marianao, Laguito
n/a	Nomada	cubensis	Cresson, 1865	-	Cuba	Havana	Playa, Santa Fé	1967.ii.18	IES	-	La Habana	Santa Fé
EY38430	Nomada	pilipes	(Cresson, 1865)	-	Cuba	Havana		1909	MNHN	Duarte	Havane
EY38431	Nomada	pilipes	(Cresson, 1865)	-	Cuba	Havana		1909	MNHN	Duarte	Havane
EY38432	Nomada	pilipes	(Cresson, 1865)	-	Cuba	Havana		1909	MNHN	Duarte	Havane
EY38433	Nomada	pilipes	(Cresson, 1865)	-	Cuba	Havana		1909	MNHN	Duarte	Havane
EY38434	Nomada	pilipes	(Cresson, 1865)	-	Cuba	Havana		1909	MNHN	Duarte	Havane
n/a	Nomada	pilipes	(Cresson, 1865)	-	Cuba	Mayabeque	Güines	1962.iv	IES	-	La Habana	San José, Güines
n/a	Nomada	pilipes	(Cresson, 1865)	-	Cuba	Mayabeque	Güines	1962.iv	IES	-	La Habana	San José, Güines
n/a	Nomada	pilipes	(Cresson, 1865)	-	Cuba	Mayabeque	Güines	1962.iv	IES	-	La Habana	San José, Güines
n/a	Nomada	pilipes	(Cresson, 1865)	-	Cuba	Mayabeque	Jaruco	1962.iv	IES	-	La Habana	Jaruco
n/a	Nomada	pilipes	(Cresson, 1865)	-	Cuba	Mayabeque	Güines, Santa María	1962.iv	IES	-	La Habana	San José, Güines, Santa María
18.000646	Nomada	cubensis	Cresson, 1865	-	Cuba	Artemisa	Mariel, Río Mosquito	1983.v.14	MNHNCu	Genaro	La Habana	Mariel, Río Mosquito
18.000647	Nomada	cubensis	Cresson, 1865	-	Cuba	Artemisa	Mariel, Río Mosquito	1983.v.14	MNHNCu	Genaro	La Habana	Mariel, Río Mosquito
18.000655	Nomada	cubensis	Cresson, 1865	-	Cuba	Havana	Boyeros, Santiago de las Vegas	1951.ix.03	MNHNCu	Genaro	Ciudad de La Habana	Boyeros, Santiago de las Vegas
18.000656	Nomada	cubensis	Cresson, 1865	-	Cuba	Mayabeque	San José de las Lajas, Tapaste, Sitio Perdido	1979.vi	MNHNCu	Genaro	La Habana	Jaruco, Tapaste, Sitio Perdido
18.000660	Nomada	cubensis	Cresson, 1865	-	Cuba	Mayabeque	San José de las Lajas, Tapaste, Sitio Perdido	1979.vi	MNHNCu	Genaro	La Habana	Jaruco, Tapaste, Sitio Perdido
18.000663	Nomada	cubensis	Cresson, 1865	-	Cuba	Havana	Boyeros, Santiago de las Vegas	1952.i.15	MNHNCu	Genaro	Ciudad de La Habana	Boyeros, Santiago de las Vegas
18.000664	Nomada	cubensis	Cresson, 1865	-	Cuba	Havana	Boyeros, Santiago de las Vegas	1956.viii.23	MNHNCu	Genaro	Ciudad de La Habana	Boyeros, Santiago de las Vegas
18.000665	Nomada	cubensis	Cresson, 1865	-	Cuba	Havana	Boyeros, Santiago de las Vegas	1951.x.24	MNHNCu	Genaro	Ciudad de La Habana	Boyeros, Santiago de las Vegas
18.000666	Nomada	cubensis	Cresson, 1865	-	Cuba	Havana	Boyeros, Santiago de las Vegas	1951.viii.23	MNHNCu	Genaro	Ciudad de La Habana	Boyeros, Santiago de las Vegas
18.000667	Nomada	cubensis	Cresson, 1865	-	Cuba	Havana	Boyeros, Santiago de las Vegas	1951.x.04	MNHNCu	Genaro	Ciudad de La Habana	Boyeros, Santiago de las Vegas
18.000668	Nomada	cubensis	Cresson, 1865	-	Cuba	Havana	Boyeros, Santiago de las Vegas	1951.v.15	MNHNCu	Genaro	Ciudad de La Habana	Boyeros, Santiago de las Vegas
18.000673	Nomada	cubensis	Cresson, 1865	-	Cuba	Mayabeque	Güines	1988.iii	MNHNCu	Genaro	La Habana	Güines
18.000675	Nomada	cubensis	Cresson, 1865	-	Cuba	Mayabeque	Santa Cruz del Norte, Loma San Cayetano	1969.iv	MNHNCu	Genaro	La Habana	Jibacoa, Santa Cruz del Norte, Loma San Cayetano
18.000676	Nomada	cubensis	Cresson, 1865	-	Cuba	Havana	Boyeros, Santiago de las Vegas	1951.viii.23	MNHNCu	Genaro	Ciudad de La Habana	Boyeros, Santiago de las Vegas
18.000679	Nomada	cubensis	Cresson, 1865	-	Cuba	Mayabeque	Güines, La Fosforita	1987.x	MNHNCu	Genaro	La Habana	Güines, La Fosforita
18.000683	Nomada	cubensis	Cresson, 1865	-	Cuba	Mayabeque	Santa Cruz del Norte, Loma San Cayetano	1969.iv	MNHNCu	Genaro	La Habana	Jibacoa, Santa Cruz del Norte, Loma San Cayetano
18.000684	Nomada	cubensis	Cresson, 1865	-	Cuba	Mayabeque	Santa Cruz del Norte, Fasenda, Arcos de Canasí	1969.iv	MNHNCu	Genaro	La Habana	Santa Cruz [del Norte], Fasenda, Arcos de Canasí
18.000693	Nomada	pilipes	(Cresson, 1865)	-	Cuba	Havana	La Habana del Este, Campo Florido, Loma La Coca (Alrededores)	1997.vii	MNHNCu	Genaro	Ciudad de La Habana	La Habana del Este, Campo Florido, Loma La Coca (Alrededores)
18.000695	Nomada	pilipes	(Cresson, 1865)	-	Cuba	Mayabeque	Santa Cruz del Norte, Fasenda, Arcos de Canasí	1969.iv	MNHNCu	Genaro	La Habana	Santa Cruz [del Norte], Fasenda, Arcos de Canasí
18.000696	Nomada	pilipes	(Cresson, 1865)	-	Cuba	Mayabeque	Güines	1962.iv	MNHNCu	Genaro	La Habana	Güines
18.000699	Nomada	pilipes	(Cresson, 1865)	-	Cuba	Mayabeque	Güines	1962.iv	MNHNCu	Genaro	La Habana	Güines
18.000700	Nomada	pilipes	(Cresson, 1865)	-	Cuba	Havana	La Habana del Este, Campo Florido, Loma La Coca (Alrededores)	1997.vi	MNHNCu	Genaro	Ciudad de La Habana	La Habana del Este, Campo Florido, Loma La Coca (Alrededores)
18.000701	Nomada	pilipes	(Cresson, 1865)	-	Cuba	Havana	Boyeros, Santiago de las Vegas	1952.i.08	MNHNCu	Genaro	Ciudad de La Habana	Boyeros, Santiago de las Vegas
18.000706	Nomada	pilipes	(Cresson, 1865)	female	Cuba	Mayabeque	Güines	1962.iv	MNHNCu	Genaro	La Habana	Güines
18.000707	Nomada	pilipes	(Cresson, 1865)	-	Cuba	Mayabeque	Güines	1989.iii.10	MNHNCu	Genaro	La Habana	Güines
18.000709	Nomada	pilipes	(Cresson, 1865)	-	Cuba	Havana	Playa, El Laguito	1961.v	MNHNCu	Genaro	Ciudad de La Habana	Marianao, Laguito
18.000221	Nomia	robinsoni	Cresson, 1865	female	Cuba	Artemisa	Bauta, Ariguanabo	1961.x	MNHNCu	Genaro	La Habana	La Habana, Ariguanabo
18.000224	Nomia	robinsoni	Cresson, 1865	female	Cuba	Mayabeque	San Nicolás de Bari, Playa Caimito	1988.x	MNHNCu	Genaro	La Habana	San Nicolás de Bari, Playa Caimito
18.000225	Nomia	robinsoni	Cresson, 1865	female	Cuba	Havana	Boyeros, Santiago de las Vegas, Estación Experimental Agronómica	1951.ix.04	MNHNCu	Genaro	Ciudad de La Habana	Boyeros, Santiago de las Vegas, Estación Experimental Agronómica
18.000234	Nomia	robinsoni	Cresson, 1865	female	Cuba	Mayabeque	San Nicolás de Bari, Playa Caimito	1994.viii	MNHNCu	Genaro	La Habana	San Nicolás de Bari, Playa Caimito
18.000236	Nomia	robinsoni	Cresson, 1865	female	Cuba	Mayabeque	Baracoa, Playa Baracoa, Litoral Costa Norte	1970.x	MNHNCu	Genaro	La Habana	Baracoa, Playa Baracoa, Litoral Costa Norte
18.000239	Nomia	robinsoni	Cresson, 1865	female	Cuba	Artemisa	Bauta, Ariguanabo	1962.viii	MNHNCu	Genaro	La Habana	La Habana, Ariguanabo
18.000243	Nomia	robinsoni	Cresson, 1865	female	Cuba	Artemisa	San Antonio de los Baños	1979.vii	MNHNCu	Genaro	La Habana	San Antonio de los Baños
18.000249	Nomia	robinsoni	Cresson, 1865	male	Cuba	Mayabeque	San Nicolás de Bari	1987.vii	MNHNCu	Genaro	La Habana	San Nicolás de Bari
18.000257	Nomia	robinsoni	Cresson, 1865	male	Cuba	Mayabeque	San José de las Lajas, Tapaste, Sitio Perdido	1979.vi	MNHNCu	Genaro	La Habana	Jaruco, Tapaste, Sitio Perdido
EY38984	Nomia	robinsoni	Cresson, 1865	-	Cuba	Havana		1908	MNHN	Duarte	Havane
EY38985	Nomia	robinsoni	Cresson, 1865	-	Cuba	Havana		1908	MNHN	Duarte	Havane
n/a	Nomia	robinsoni	Cresson, 1865	-	Cuba	Artemisa	Alquízar, Guanímar	1967.xi	IES	-	La Habana	Alquízar, Guanímar
n/a	Nomia	robinsoni	Cresson, 1865	-	Cuba	Havana	Boyeros, Santiago de las Vegas	1961.ix.04	IES	-	La Habana	Santiago de las Vegas
n/a	Nomia	robinsoni	Cresson, 1865	-	Cuba	Havana	La Habana del Este, Cojimar	1955.vi	IES	-	La Habana	La Habana del Este, Cojimar
18.000230	Nomia	robinsoni	Cresson, 1865	female	Cuba	Mayabeque	San Nicolás de Bari, Playa Caimito	1988.x	MNHNCu	Genaro	La Habana	San Nicolás de Bari, Playa Caimito
18.000245	Nomia	robinsoni	Cresson, 1865	male	Cuba	Mayabeque	San Nicolás de Bari	1987.vii	MNHNCu	Genaro	La Habana	San Nicolás de Bari
18.000247	Nomia	robinsoni	Cresson, 1865	male	Cuba	Mayabeque	La Salud, Cueva El Tunel	1962.ix	MNHNCu	Genaro	La Habana	Cueva El Tunel, La Salud
18.000989	Triepeolus	roni	Genaro, 1999	female	Cuba	Mayabeque	Güines	1992.xii.28	MNHNCu	Genaro	La Habana	Güines
18.000990	Triepeolus	roni	Genaro, 1999	female	Cuba	Mayabeque	Güines, Loma Candela, La Fosforita	1992.xii.28	MNHNCu	Genaro	La Habana	Güines, Loma Candela, La Fosforita
18.001023	Triepeolus	vicinus	(Cresson, 1865)	male	Cuba	Mayabeque	San Nicolás de Bari	1996.x	MNHNCu	Genaro	La Habana	San Nicolás de Bari
18.001024	Triepeolus	vicinus	(Cresson, 1865)	male	Cuba	Havana	Boyeros, Santiago de las Vegas	1951.x.21	MNHNCu	Genaro	Ciudad de La Habana	Boyeros, Santiago de las Vegas
18.001025	Triepeolus	vicinus	(Cresson, 1865)	male	Cuba	Havana	Boyeros, Santiago de las Vegas	1948.x.26	MNHNCu	Genaro	Ciudad de La Habana	Boyeros, Santiago de las Vegas
n/a	Triepeolus	vicinus	(Cresson, 1865)	-	Cuba	Mayabeque	Santa Cruz del Norte, El Narigón, Puerto Escondido	1960.vi	IES	-	La Habana	Santa Cruz del Norte, Puerto Escondido
n/a	Triepeolus	vicinus	(Cresson, 1865)	-	Cuba	Havana	Boyeros, Santiago de las Vegas	1951.x.21	IES	-	La Habana	Santiago de las Vegas
n/a	Triepeolus	vicinus	(Cresson, 1865)	-	Cuba	Havana	Guanabacoa, El Padrón	1950.x	IES	-	La Habana	Santiago de las Vegas, El Padrón
n/a	Triepeolus	vicinus	(Cresson, 1865)	-	Cuba	Havana	Boyeros, Santiago de las Vegas	1951.ix.06	IES	-	Ciudad Habana	Santiago de las Vegas
n/a	Triepeolus	wilsoni	(Cresson, 1865)	-	Cuba	Havana	Boyeros, Santiago de las Vegas	1946.x.03	IES	-	La Habana	Santiago de las Vegas
n/a	Triepeolus	wilsoni	(Cresson, 1865)	-	Cuba	Havana	Boyeros, Santiago de las Vegas	1946.x.03	IES	-	La Habana	Santiago de las Vegas
18.001127	Xylocopa	cubaecola	Lucas, 1856	female	Cuba	Mayabeque	Santa Cruz del Norte, Bacunayagua	1993.v	MNHNCu	Genaro	La Habana	Santa Cruz del Norte, Bacunayagua
18.001128	Xylocopa	cubaecola	Lucas, 1856	female	Cuba	Havana	Plaza, Vedado	1993.x	MNHNCu	Genaro	Ciudad de La Habana	Plaza, Vedado
18.001135	Xylocopa	cubaecola	Lucas, 1856	female	Cuba	Havana	Plaza, Nuevo Vedado	1995.x	MNHNCu	Genaro	Ciudad de La Habana	Plaza, Nuevo Vedado
18.001138	Xylocopa	cubaecola	Lucas, 1856	female	Cuba	Havana	Playa, El Laguito	1965.iii.02	MNHNCu	Genaro	Ciudad de La Habana	Marianao, Laguito
18.001139	Xylocopa	cubaecola	Lucas, 1856	female	Cuba	Havana	Plaza, Nuevo Vedado	1995.x	MNHNCu	Genaro	Ciudad de La Habana	Plaza, Nuevo Vedado
EY38299	Xylocopa	cubaecola	Lucas, 1856	male	Cuba	Havana		1908	MNHN	Duarte	Havane
EY38301	Xylocopa	cubaecola	Lucas, 1856	male	Cuba	Havana		1908	MNHN	Duarte	Havane
EY38320	Xylocopa	cubaecola	Lucas, 1856	female	Cuba	Havana		1909	MNHN	Duarte	Havane
n/a	Exomalopsis	similis	Cresson, 1865		Cuba	Havana	Boyeros, Org 1ro de julio	2023.iii.23	MNHNC	Duarte	La Habana	Org 1ro de julio
n/a	Lasioglossum	gundlachii	(Barker, 1906)		Cuba	Havana	Alamar, Arcoiris	2023.iv.13	MNHNC	Gibbs	La Habana	Arcoiris
n/a	Exomalopsis	pulchella	Cresson, 1865		Cuba	Havana	Playa, CIMEQ	2023.iv.26	MNHNC	Duarte	La Habana	CIMEQ
n/a	Lasioglossum	gundlachii	(Barker, 1906)		Cuba	Havana	Playa, Playa 146 y 25	2023.iii.13	MNHNC	Gibbs	La Habana	Playa 146 y 25
n/a	Halictus	poeyi	Lepeletier, 1841		Cuba	Havana	Playa, Arides Estévez	2023.iv.26	MNHNC	Duarte	La Habana	Arides Estévez
n/a	Lasioglossum	gundlachii	(Barker, 1906)		Cuba	Havana	Boyeros, 1ro de julio coop	2023.iv.10	MNHNC	Gibbs	La Habana	1ro de julio coop
n/a	Lasioglossum	gundlachii	(Barker, 1906)		Cuba	Havana	Alamar, Vivero de Alamar	2023.iv.13	MNHNC	Gibbs	La Habana	Vivero de Alamar
n/a	Nomada	cubensis	Cresson, 1865		Cuba	Havana	Alamar, Vivero de Alamar	2023.iv.13	MNHNC	Duarte	La Habana	Vivero de Alamar
n/a	Exomalopsis	pulchella	Cresson, 1865		Cuba	Havana	Playa, Playa 146 y 25	2023.iii.13	MNHNC	Duarte	La Habana	Playa 146 y 25
n/a	Lasioglossum	gundlachii	(Barker, 1906)		Cuba	Havana	Playa, Playa 146 y 25	2023.iii.13	MNHNC	Gibbs	La Habana	Playa 146 y 25
n/a	Lasioglossum	gundlachii	(Barker, 1906)		Cuba	Havana	Playa, Playa 146 y 25	2023.iii.13	MNHNC	Gibbs	La Habana	Playa 146 y 25
n/a	Lasioglossum	gundlachii	(Barker, 1906)		Cuba	Havana	Playa, Playa 146 y 25	2023.iii.13	MNHNC	Gibbs	La Habana	Playa 146 y 25
n/a	Exomalopsis	similis	Cresson, 1865		Cuba	Havana	Playa, Playa 146 y 25	2023.iii.13	MNHNC	Duarte	La Habana	Playa 146 y 25
n/a	Lasioglossum	gundlachii	(Barker, 1906)		Cuba	Havana	Plaza, Oro Verde	2023.iv.17	MNHNC	Gibbs	La Habana	Oro Verde
n/a	Melipona	beecheii	Bennett, 1831		Cuba	Havana	Playa, El Tinajón	2023.iii.13	MNHNC	Ropars	La Habana	El Tinajón
n/a	Lasioglossum	gundlachii	(Barker, 1906)		Cuba	Havana	Boyeros, 1ro de julio coop	2023.iv.10	MNHNC	Gibbs	La Habana	1ro de julio coop
n/a	Exomalopsis	pulchella	Cresson, 1865		Cuba	Havana	Alamar, Vivero de Alamar	2023.iv.13	MNHNC	Duarte	La Habana	Vivero de Alamar
n/a	Lasioglossum	gundlachii	(Barker, 1906)		Cuba	Havana	Playa, Playa 146 y 25	2023.iii.13	MNHNC	Gibbs	La Habana	Playa 146 y 25
n/a	Lasioglossum	gundlachii	(Barker, 1906)		Cuba	Havana	Playa, Playa 146 y 25	2023.iii.13	MNHNC	Gibbs	La Habana	Playa 146 y 25
n/a	Ceratina	cyaniventris	Smith, 1907		Cuba	Havana	Playa, Playa 146 y 25	2023.iv.25	MNHNC	Duarte	La Habana	Playa 146 y 25
n/a	Lasioglossum	gundlachii	(Barker, 1906)		Cuba	Havana	Playa, CIMEQ	2023.iv.26	MNHNC	Gibbs	La Habana	CIMEQ
n/a	Lasioglossum	gundlachii	(Barker, 1906)		Cuba	Havana	Playa, Arides Estévez	2023.iv.26	MNHNC	Gibbs	La Habana	Arides Estévez
n/a	Lasioglossum	gundlachii	(Barker, 1906)		Cuba	Havana	Alamar, Vivero de Alamar	2023.iii.14	MNHNC	Gibbs	La Habana	Vivero de Alamar
n/a	Nomada	cubensis	Cresson, 1865		Cuba	Havana	Alamar, Vivero de Alamar	2023.iii.14	MNHNC	Duarte	La Habana	Vivero de Alamar
n/a	Halictus	poeyi	Lepeletier, 1841		Cuba	Havana	Alamar, Vivero de Alamar	2023.iii.14	MNHNC	Duarte	La Habana	Vivero de Alamar
n/a	Ceratina	cyaniventris	Smith, 1907		Cuba	Havana	Alamar, Vivero de Alamar	2023.iv.25	MNHNC	Duarte	La Habana	Vivero de Alamar
n/a	Lasioglossum	parvum	(Cresson, 1865)		Cuba	Havana	Alamar, Vivero de Alamar	2023.iv.25	MNHNC	Gibbs	La Habana	Vivero de Alamar
n/a	Ceratina	cyaniventris	Smith, 1907		Cuba	Havana	Plaza, Oro Verde	2023.iv.17	MNHNC	Duarte	La Habana	Oro Verde
n/a	Lasioglossum	parvum	(Cresson, 1865)		Cuba	Havana	Playa, CIMEQ	2023.iv.12	MNHNC	Gibbs	La Habana	CIMEQ
n/a	Agapostemon	poeyi	(Lucas, 1856)		Cuba	Havana	Alamar, Vivero de Alamar	2023.iii.14	MNHNC	Duarte	La Habana	Vivero de Alamar
n/a	Lasioglossum	parvum	(Cresson, 1865)		Cuba	Havana	Plaza, Oro Verde	2023.iv.17	MNHNC	Gibbs	La Habana	Oro Verde
n/a	Ceratina	cyaniventris	Smith, 1907		Cuba	Havana	Plaza, Oro Verde	2023.iv.17	MNHNC	Duarte	La Habana	Oro Verde
n/a	Lasioglossum	parvum	(Cresson, 1865)		Cuba	Havana	Playa, Playa 146 y 25	2023.iii.13	MNHNC	Gibbs	La Habana	Playa 146 y 25
n/a	Lasioglossum	parvum	(Cresson, 1865)		Cuba	Havana	Playa, Playa 146 y 25	2023.iii.13	MNHNC	Gibbs	La Habana	Playa 146 y 25
n/a	Lasioglossum	parvum	(Cresson, 1865)		Cuba	Havana	Boyeros, 1ro de julio coop	2023.iv.10	MNHNC	Gibbs	La Habana	1ro de julio coop
n/a	Lasioglossum	parvum	(Cresson, 1865)		Cuba	Havana	Boyeros, 1ro de julio coop	2023.iv.10	MNHNC	Gibbs	La Habana	1ro de julio coop
n/a	Lasioglossum	parvum	(Cresson, 1865)		Cuba	Havana	Boyeros, 1ro de julio coop	2023.iv.10	MNHNC	Gibbs	La Habana	1ro de julio coop
n/a	Lasioglossum	parvum	(Cresson, 1865)		Cuba	Havana	Boyeros, 1ro de julio coop	2023.iii.23	MNHNC	Gibbs	La Habana	1ro de julio coop
n/a	Lasioglossum	parvum	(Cresson, 1865)		Cuba	Havana	Boyeros, 1ro de julio coop	2023.iii.23	MNHNC	Gibbs	La Habana	1ro de julio coop
n/a	Exomalopsis	pulchella	Cresson, 1865		Cuba	Havana	Playa, Playa 146 y 25	2023.iii.13	MNHNC	Duarte	La Habana	Playa 146 y 25
n/a	Nomada	cubensis	Cresson, 1865		Cuba	Havana	Alamar, Vivero de Alamar	2023.iv.25	MNHNC	Duarte	La Habana	Vivero de Alamar
n/a	Exomalopsis	pulchella	Cresson, 1865		Cuba	Havana	Alamar, Vivero de Alamar	2023.iii.14	MNHNC	Duarte	La Habana	Vivero de Alamar
n/a	Ceratina	cyaniventris	Smith, 1907		Cuba	Havana	Alamar, Vivero de Alamar	2023.iii.14	MNHNC	Duarte	La Habana	Vivero de Alamar
n/a	Ceratina	cyaniventris	Smith, 1907		Cuba	Havana	Alamar, Vivero de Alamar	2023.iii.14	MNHNC	Duarte	La Habana	Vivero de Alamar
n/a	Halictus	poeyi	Lepeletier, 1841		Cuba	Havana	Alamar, Vivero de Alamar	2023.iii.14	MNHNC	Duarte	La Habana	Vivero de Alamar
n/a	Nomada	cubensis	Cresson, 1865		Cuba	Havana	Alamar, Vivero de Alamar	2023.iii.14	MNHNC	Duarte	La Habana	Vivero de Alamar
n/a	Lasioglossum	parvum	(Cresson, 1865)		Cuba	Havana	Alamar, Vivero de Alamar	2023.iii.14	MNHNC	Gibbs	La Habana	Vivero de Alamar
n/a	Lasioglossum	parvum	(Cresson, 1865)		Cuba	Havana	Playa, Arides Estévez	2023.iv.13	MNHNC	Gibbs	La Habana	Arides Estévez
n/a	Lasioglossum	parvum	(Cresson, 1865)		Cuba	Havana	Playa, Arides Estévez	2023.iv.13	MNHNC	Gibbs	La Habana	Arides Estévez
n/a	Lasioglossum	parvum	(Cresson, 1865)		Cuba	Havana	Playa, Arides Estévez	2023.iv.13	MNHNC	Gibbs	La Habana	Arides Estévez
n/a	Lasioglossum	parvum	(Cresson, 1865)		Cuba	Havana	Playa, Arides Estévez	2023.iv.26	MNHNC	Gibbs	La Habana	Arides Estévez
n/a	Ceratina	cyaniventris	Smith, 1907		Cuba	Havana	Playa, Arides Estévez	2023.iv.26	MNHNC	Duarte	La Habana	Arides Estévez
n/a	Exomalopsis	similis	Cresson, 1865		Cuba	Havana	Alamar, Arcoiris	2023.v.14	MNHNC	Duarte	La Habana	Arcoiris
n/a	Lasioglossum	parvum	(Cresson, 1865)		Cuba	Havana	Alamar, Arcoiris	2023.iii.14	MNHNC	Gibbs	La Habana	Arcoiris
n/a	Lasioglossum	sp.			Cuba	Havana	Alamar, Arcoiris	2023.iii.14	MNHNC	Duarte	La Habana	Arcoiris
n/a	Lasioglossum	sp.			Cuba	Havana	Playa, CIMEQ	2023.iv.12	MNHNC	Duarte	La Habana	CIMEQ
n/a	Nomada	pilipes	(Cresson, 1865)		Cuba	Havana	Playa, CIMEQ	2023.iv.26	MNHNC	Duarte	La Habana	CIMEQ
n/a	Ceratina	cockerelli	Smith, 1907		Cuba	Havana	Playa, El Tinajón	2023.iii.13	MNHNC	Duarte	La Habana	El Tinajón
n/a	Lasioglossum	sp.			Cuba	Havana	Playa, El Girasol	2023.iv.12	MNHNC	Duarte	La Habana	El Girasol
n/a	Lasioglossum	sp.			Cuba	Havana	Playa, El Girasol	2023.iv.12	MNHNC	Duarte	La Habana	El Girasol
n/a	Agapostemon	poeyi	(Lucas, 1856)		Cuba	Havana	Centro Habana, Raquel Pérez	2023.iii.14	MNHNC	Duarte	La Habana	Raquel Pérez
n/a	Ceratina	cyaniventris	Smith, 1907		Cuba	Havana	Plaza, 5to Congreso	2024.v.29	MNHNC	Duarte	La Habana	5to Congreso
n/a	Lasioglossum	sp.			Cuba	Havana	Plaza, 5to Congreso	2024.v.29	MNHNC	Duarte	La Habana	5to Congreso
n/a	Lasioglossum	sp.			Cuba	Havana	Plaza, 5to Congreso	2024.v.29	MNHNC	Duarte	La Habana	5to Congreso
n/a	Lasioglossum	sp.			Cuba	Havana	Plaza, 5to Congreso	2024.v.29	MNHNC	Duarte	La Habana	5to Congreso
n/a	Lasioglossum	sp.			Cuba	Havana	Plaza, 5to Congreso	2024.v.29	MNHNC	Duarte	La Habana	5to Congreso
n/a	Ceratina	cyaniventris	Smith, 1907		Cuba	Havana	Playa, Arides Estévez	2024.iii.15	MNHNC	Duarte	La Habana	Arides Estévez
n/a	Lasioglossum	sp.			Cuba	Havana	Playa, Arides Estévez	2024.iii.15	MNHNC	Duarte	La Habana	Arides Estévez
n/a	Lasioglossum	sp.			Cuba	Havana	Playa, Arides Estévez	2024.iii.15	MNHNC	Duarte	La Habana	Arides Estévez
n/a	Lasioglossum	sp.			Cuba	Havana	Playa, Arides Estévez	2024.iii.15	MNHNC	Duarte	La Habana	Arides Estévez
n/a	Lasioglossum	sp.			Cuba	Havana	Playa, Playa 146 y 25	2024.v.30	MNHNC	Duarte	La Habana	Playa 146 y 25
n/a	Lasioglossum	sp.			Cuba	Havana	Playa, El Girasol	2024.iii.20	MNHNC	Duarte	La Habana	El Girasol
n/a	Lasioglossum	sp.			Cuba	Havana	Centro Habana, Raquel Pérez	2024.iii.19	MNHNC	Duarte	La Habana	Raquel Pérez
n/a	Lasioglossum	sp.			Cuba	Havana	Centro Habana, Raquel Pérez	2024.iii.19	MNHNC	Duarte	La Habana	Raquel Pérez
n/a	Exomalopsis	pulchella	Cresson, 1865		Cuba	Havana	Centro Habana, Raquel Pérez	2024.iii.19	MNHNC	Duarte	La Habana	Raquel Pérez
n/a	Lasioglossum	sp.			Cuba	Havana	Playa, Arides Estévez	2024.vi.13	MNHNC	Duarte	La Habana	Arides Estévez
n/a	Halictus	poeyi	Lepeletier, 1841		Cuba	Havana	Alamar, Vivero de Alamar	2024.v.31	MNHNC	Duarte	La Habana	Vivero de Alamar
n/a	Halictus	poeyi	Lepeletier, 1841		Cuba	Havana	Alamar, Vivero de Alamar	2024.v.31	MNHNC	Duarte	La Habana	Vivero de Alamar
n/a	Lasioglossum	sp.			Cuba	Havana	Alamar, Arcoiris	2024.iii.16	MNHNC	Duarte	La Habana	Arcoiris
n/a	Lasioglossum	sp.			Cuba	Havana	Alamar, Arcoiris	2024.iii.16	MNHNC	Duarte	La Habana	Arcoiris
n/a	Lasioglossum	sp.			Cuba	Havana	Plaza, Oro Verde	2024.iv.18	MNHNC	Duarte	La Habana	Oro Verde
n/a	Lasioglossum	sp.			Cuba	Havana	Playa, CIMEQ	2024.iii.15	MNHNC	Duarte	La Habana	CIMEQ
n/a	Lasioglossum	sp.			Cuba	Havana	Playa, CIMEQ	2024.iii.15	MNHNC	Duarte	La Habana	CIMEQ
n/a	Lasioglossum	sp.			Cuba	Havana	Alamar, Vivero de Alamar	2024.iii.16	MNHNC	Duarte	La Habana	Vivero de Alamar
n/a	Lasioglossum	sp.			Cuba	Havana	Alamar, Vivero de Alamar	2024.iii.16	MNHNC	Duarte	La Habana	Vivero de Alamar
n/a	Ceratina	cyaniventris	Smith, 1907		Cuba	Havana	Alamar, Vivero de Alamar	2024.iii.16	MNHNC	Duarte	La Habana	Vivero de Alamar
n/a	Ceratina	cyaniventris	Smith, 1907		Cuba	Havana	Alamar, Vivero de Alamar	2024.iii.16	MNHNC	Duarte	La Habana	Vivero de Alamar
n/a	Lasioglossum	sp.			Cuba	Havana	Boyeros, 1ro de julio coop	2024.iii.18	MNHNC	Duarte	La Habana	1ro de julio coop
n/a	Lasioglossum	sp.			Cuba	Havana	Boyeros, 1ro de julio coop	2024.iii.18	MNHNC	Duarte	La Habana	1ro de julio coop
n/a	Megachile				Cuba	Havana	Boyeros, Org 1ro de julio	2024.vi.15	MNHNC	Duarte	La Habana	Org 1ro de julio
n/a	Megachile				Cuba	Havana	Boyeros, Org 1ro de julio	2024.vi.15	MNHNC	Duarte	La Habana	Org 1ro de julio
n/a	Apis	mellifera	Linnaeus, 1758		Cuba	Havana	Boyeros, Org 1ro de julio	2024.vi.15	MNHNC	Duarte	La Habana	Org 1ro de julio
n/a	Lasioglossum	sp.			Cuba	Havana	Playa, El Girasol	2024.iii.20	MNHNC	Duarte	La Habana	El Girasol
n/a	Melipona	beecheii	Bennett, 1831		Cuba	Havana	Habana Vieja, Labranza	2024.iv.15	MNHNC	Duarte	La Habana	Labranza
n/a	Lasioglossum	sp.			Cuba	Havana	Alamar, Arcoiris	2024.iv.12	MNHNC	Duarte	La Habana	Arcoiris
n/a	Lasioglossum	sp.			Cuba	Havana	Alamar, Arcoiris	2024.iv.12	MNHNC	Duarte	La Habana	Arcoiris
n/a	Lasioglossum	sp.			Cuba	Havana	Alamar, Arcoiris	2024.iv.12	MNHNC	Duarte	La Habana	Arcoiris
n/a	Ceratina	cyaniventris	Smith, 1907		Cuba	Havana	Alamar, Arcoiris	2024.iv.12	MNHNC	Duarte	La Habana	Arcoiris
n/a	Lasioglossum	sp.			Cuba	Havana	Playa, Arides Estévez	2024.iii.15	MNHNC	Duarte	La Habana	Arides Estévez
n/a	Lasioglossum	sp.			Cuba	Havana	Habana Vieja, Labranza	2024.iv.9	MNHNC	Duarte	La Habana	Labranza
n/a	Lasioglossum	sp.			Cuba	Havana	Habana Vieja, Labranza	2024.iv.9	MNHNC	Duarte	La Habana	Labranza
n/a	Lasioglossum	sp.			Cuba	Havana	Playa, Arides Estévez	2024.v.30	MNHNC	Duarte	La Habana	Arides Estévez
n/a	Lasioglossum	sp.			Cuba	Havana	Playa, Arides Estévez	2024.iii.20	MNHNC	Duarte	La Habana	Arides Estévez
n/a	Ceratina	cyaniventris	Smith, 1907		Cuba	Havana	Centro Habana, 24 de febrero	2024.iii.24	MNHNC	Duarte	La Habana	24 de febrero
n/a	Lasioglossum	sp.			Cuba	Havana	Playa, Arides Estévez	2024.iii.19	MNHNC	Duarte	La Habana	Arides Estévez
n/a	Lasioglossum	sp.			Cuba	Havana	Playa, Arides Estévez	2024.iii.19	MNHNC	Duarte	La Habana	Arides Estévez
n/a	Ceratina	cyaniventris	Smith, 1907		Cuba	Havana	Plaza, Oro Verde	2024.iii.22	MNHNC	Duarte	La Habana	Oro Verde
n/a	Ceratina	cyaniventris	Smith, 1907		Cuba	Havana	Plaza, Oro Verde	2024.iii.22	MNHNC	Duarte	La Habana	Oro Verde
n/a	Ceratina	cyaniventris	Smith, 1907		Cuba	Havana	Playa, CIMEQ	2024.iii.15	MNHNC	Duarte	La Habana	CIMEQ
n/a	Ceratina	cyaniventris	Smith, 1907		Cuba	Havana	Playa, CIMEQ	2024.iii.15	MNHNC	Duarte	La Habana	CIMEQ
n/a	Lasioglossum	sp.			Cuba	Havana	Playa, Playa 146 y 25	2024.iii.15	MNHNC	Duarte	La Habana	Playa 146 y 25
n/a	Lasioglossum	sp.			Cuba	Havana	Playa, Playa 146 y 25	2024.iii.15	MNHNC	Duarte	La Habana	Playa 146 y 25
n/a	Exomalopsis	pulchella	Cresson, 1865		Cuba	Havana	Playa, El Girasol	2024.iii.20	MNHNC	Duarte	La Habana	El Girasol
n/a	Ceratina	cyaniventris	Smith, 1907		Cuba	Havana	Plaza, 5to Congreso	2024.v.29	MNHNC	Duarte	La Habana	5to Congreso
n/a	Lasioglossum	sp.			Cuba	Havana	Plaza, 5to Congreso	2024.v.29	MNHNC	Duarte	La Habana	5to Congreso
n/a	Lasioglossum	sp.			Cuba	Havana	Plaza, 5to Congreso	2024.v.29	MNHNC	Duarte	La Habana	5to Congreso
n/a	Lasioglossum	sp.			Cuba	Havana	Playa, Arides Estévez	2024.iv.17	MNHNC	Duarte	La Habana	Arides Estévez
n/a	Lasioglossum	sp.			Cuba	Havana	Playa, Playa 146 y 25	2024.iv.17	MNHNC	Duarte	La Habana	Playa 146 y 25
n/a	Lasioglossum	sp.			Cuba	Havana	Playa, Playa 146 y 25	2024.iv.17	MNHNC	Duarte	La Habana	Playa 146 y 25
n/a	Ceratina	cyaniventris	Smith, 1907		Cuba	Havana	Playa, Arides Estévez	2024.v.29	MNHNC	Duarte	La Habana	Arides Estévez
n/a	Lasioglossum	sp.			Cuba	Havana	Alamar, Vivero de Alamar	2024.iii.16	MNHNC	Duarte	La Habana	Vivero de Alamar
n/a	Halictus	poeyi	Lepeletier, 1841		Cuba	Havana	Alamar, Vivero de Alamar	2024.iii.16	MNHNC	Duarte	La Habana	Vivero de Alamar
n/a	Lasioglossum	sp.			Cuba	Havana	Playa, CIMEQ	2024.vi.17	MNHNC	Duarte	La Habana	CIMEQ
n/a	Lasioglossum	sp.			Cuba	Havana	Playa, CIMEQ	2024.vi.17	MNHNC	Duarte	La Habana	CIMEQ
n/a	Lasioglossum	sp.			Cuba	Havana	Playa, CIMEQ	2024.vi.17	MNHNC	Duarte	La Habana	CIMEQ
n/a	Lasioglossum	sp.			Cuba	Havana	Playa, CIMEQ	2024.vi.17	MNHNC	Duarte	La Habana	CIMEQ
n/a	Lasioglossum	sp.			Cuba	Havana	Playa, CIMEQ	2024.vi.17	MNHNC	Duarte	La Habana	CIMEQ
n/a	Lasioglossum	sp.			Cuba	Havana	Plaza, Oro Verde	2024.vi.18	MNHNC	Duarte	La Habana	Oro Verde
n/a	Lasioglossum	sp.			Cuba	Havana	Plaza, Oro Verde	2024.vi.18	MNHNC	Duarte	La Habana	Oro Verde
n/a	Ceratina	cyaniventris	Smith, 1907		Cuba	Havana	Plaza, Oro Verde	2024.vi.18	MNHNC	Duarte	La Habana	Oro Verde
n/a	Ceratina	cyaniventris	Smith, 1907		Cuba	Havana	Playa, Playa 146 y 25	2024.v.30	MNHNC	Duarte	La Habana	Playa 146 y 25
n/a	Megachile	concinna	Smith, 1879		Cuba	Havana	Playa, CIMEQ	2024.vi.18	MNHNC	Duarte	La Habana	CIMEQ
n/a	Exomalopsis	pulchella	Cresson, 1865		Cuba	Havana	Playa, CIMEQ	2024.iii.15	MNHNC	Duarte	La Habana	CIMEQ
n/a	Lasioglossum	sp.			Cuba	Havana	Playa, CIMEQ	2024.iii.15	MNHNC	Duarte	La Habana	CIMEQ
n/a	Lasioglossum	sp.			Cuba	Havana	Habana Vieja, Labranza	2024.iii.29	MNHNC	Duarte	La Habana	Labranza
n/a	Lasioglossum	sp.			Cuba	Havana	Habana Vieja, Labranza	2024.iii.29	MNHNC	Duarte	La Habana	Labranza
n/a	Lasioglossum	sp.			Cuba	Havana	Playa, El Girasol	2024.iv.24	MNHNC	Duarte	La Habana	El Girasol
n/a	Lasioglossum	sp.			Cuba	Havana	Playa, El Girasol	2024.iv.24	MNHNC	Duarte	La Habana	El Girasol
n/a	Exomalopsis	pulchella	Cresson, 1865		Cuba	Havana	Playa, Playa 146 y 25	2024.vi.17	MNHNC	Duarte	La Habana	Playa 146 y 25
n/a	Ceratina	cyaniventris	Smith, 1907		Cuba	Havana	Habana Vieja, Labranza	2024.iii.13	MNHNC	Duarte	La Habana	Labranza
n/a	Ceratina	cyaniventris	Smith, 1907		Cuba	Havana	Habana Vieja, Labranza	2024.iii.13	MNHNC	Duarte	La Habana	Labranza
n/a	Lasioglossum	sp.			Cuba	Havana	Habana Vieja, Labranza	2024.iii.13	MNHNC	Duarte	La Habana	Labranza
n/a	Lasioglossum	sp.			Cuba	Havana	Habana Vieja, Labranza	2024.iii.13	MNHNC	Duarte	La Habana	Labranza
n/a	Lasioglossum	sp.			Cuba	Havana	Playa, CIMEQ	2024.vi.11	MNHNC	Duarte	La Habana	CIMEQ
n/a	Exomalopsis	pulchella	Cresson, 1865		Cuba	Havana	Playa, CIMEQ	2024.vi.11	MNHNC	Duarte	La Habana	CIMEQ
n/a	Exomalopsis	pulchella	Cresson, 1865		Cuba	Havana	Playa, CIMEQ	2024.vi.11	MNHNC	Duarte	La Habana	CIMEQ
n/a	Lasioglossum	sp.			Cuba	Havana	Playa, El Girasol	2024.iii.20	MNHNC	Duarte	La Habana	El Girasol
n/a	Apis	mellifera	Linnaeus, 1758	female	Cuba	Havana	Boyeros, Org 1ro de julio	2018.ix.20	MNHNC	Duarte	La Habana	Org 1ro de julio
n/a	Apis	mellifera	Linnaeus, 1758	female	Cuba	Havana	Boyeros, Org 1ro de julio	2018.ix.20	MNHNC	Duarte	La Habana	Org 1ro de julio
n/a	Apis	mellifera	Linnaeus, 1758	female	Cuba	Havana	Boyeros, Org 1ro de julio	2018.x.19	MNHNC	Duarte	La Habana	Org 1ro de julio
n/a	Apis	mellifera	Linnaeus, 1758	female	Cuba	Havana	Boyeros, Org 1ro de julio	2019.v.13	MNHNC	Duarte	La Habana	Org 1ro de julio
n/a	Apis	mellifera	Linnaeus, 1758	female	Cuba	Havana	Boyeros, Org 1ro de julio	2019.ix.10	MNHNC	Duarte	La Habana	Org 1ro de julio
n/a	Apis	mellifera	Linnaeus, 1758	female	Cuba	Havana	Boyeros, Org 1ro de julio	2019.vi.03	MNHNC	Duarte	La Habana	Org 1ro de julio
n/a	Apis	mellifera	Linnaeus, 1758	female	Cuba	Havana	Boyeros, Org 1ro de julio	2019.iv.02	MNHNC	Duarte	La Habana	Org 1ro de julio
n/a	Apis	mellifera	Linnaeus, 1758	female	Cuba	Havana	Boyeros, Org 1ro de julio	2019.iv.02	MNHNC	Duarte	La Habana	Org 1ro de julio
n/a	Apis	mellifera	Linnaeus, 1758	female	Cuba	Havana	Boyeros, Org 1ro de julio	2019.iv.02	MNHNC	Duarte	La Habana	Org 1ro de julio
n/a	Melipona	beecheii	Bennett, 1831	female	Cuba	Havana	Boyeros, Org 1ro de julio	2018.x.19	MNHNC	Duarte	La Habana	Org 1ro de julio
n/a	Melipona	beecheii	Bennett, 1831	female	Cuba	Havana	Boyeros, Org 1ro de julio	2019.v.13	MNHNC	Duarte	La Habana	Org 1ro de julio
n/a	Melipona	beecheii	Bennett, 1831	female	Cuba	Havana	Boyeros, Org 1ro de julio	2019.vi.03	MNHNC	Duarte	La Habana	Org 1ro de julio
n/a	Xylocopa	cubaecola	Lucas, 1856	female	Cuba	Havana	Boyeros, Org 1ro de julio	2019.ix.10	MNHNC	Duarte	La Habana	Org 1ro de julio
n/a	Xylocopa	cubaecola	Lucas, 1856	female	Cuba	Havana	Boyeros, Org 1ro de julio	2019.iv.02	MNHNC	Duarte	La Habana	Org 1ro de julio
n/a	Xylocopa	cubaecola	Lucas, 1856	female	Cuba	Havana	Boyeros, Org 1ro de julio	2019.iv.02	MNHNC	Duarte	La Habana	Org 1ro de julio
n/a	Nomia	robinsoni	Cresson, 1865	female	Cuba	Havana	Boyeros, Org 1ro de julio	2019.iv.02	MNHNC	Duarte	La Habana	Org 1ro de julio
n/a	Lasioglossum	coreopsis	(Robertson, 1902)	female	Cuba	Havana	Boyeros, Org 1ro de julio	2019.iv.02	MNHNC	Duarte	La Habana	Org 1ro de julio
n/a	Lasioglossum	gundlachii	(Barker, 1906)	female	Cuba	Havana	Boyeros, Org 1ro de julio	2019.iv.02	MNHNC	Duarte	La Habana	Org 1ro de julio
n/a	Lasioglossum	gundlachii	(Barker, 1906)	female	Cuba	Havana	Boyeros, Org 1ro de julio	2019.iv.02	MNHNC	Duarte	La Habana	Org 1ro de julio

## Sheet: new records_taxon
institutionCode	institutionID	basisOfRecord		lifeStage	preparatons	disposition	higherClassification	family	genus	specificEpithet	taxonRank	scientificName	scientificNameAuthorship	country	State	Locality	verbatimEventDate	identifiedBy
MNHNC	18.000184	Preserved Specimen		adult	pinned	in collection	Animalia | Insecta | Hymenoptera	Halictidae	Agapostemon	femoralis	species		(Guérin-Meneville, 1844)	Cuba	Havana	Boyeros, Santiago de las Vegas	1952.i.04	Genaro
MNHNC	18.000186	Preserved Specimen		adult	pinned	in collection	Animalia | Insecta | Hymenoptera	Halictidae	Agapostemon	femoralis	species		(Guérin-Meneville, 1844)	Cuba	Havana	Playa, Atabey	1988.viii	Genaro
MNHNC	18.000187	Preserved Specimen		adult	pinned	in collection	Animalia | Insecta | Hymenoptera	Halictidae	Agapostemon	femoralis	species		(Guérin-Meneville, 1844)	Cuba	Havana	Playa, Santa Fé	1966.viii	Genaro
MNHNC	18.000195	Preserved Specimen		adult	pinned	in collection	Animalia | Insecta | Hymenoptera	Halictidae	Agapostemon	femoralis	species		(Guérin-Meneville, 1844)	Cuba	Havana	La Habana del Este, Santa Maria del Mar, Mirador Bello Monte	1988.vi	Genaro
MNHNC	18.000196	Preserved Specimen		adult	pinned	in collection	Animalia | Insecta | Hymenoptera	Halictidae	Agapostemon	femoralis	species		(Guérin-Meneville, 1844)	Cuba	Havana	Playa, Atabey	1988.viii	Genaro
MNHNC	18.000197	Preserved Specimen		adult	pinned	in collection	Animalia | Insecta | Hymenoptera	Halictidae	Agapostemon	femoralis	species		(Guérin-Meneville, 1844)	Cuba	Mayabeque	Santa Cruz del Norte, Loma San Cayetano	1962.i	Genaro
MNHNC	18.000199	Preserved Specimen		adult	pinned	in collection	Animalia | Insecta | Hymenoptera	Halictidae	Agapostemon	femoralis	species		(Guérin-Meneville, 1844)	Cuba	Mayabeque	Santa Cruz del Norte, Bacunayagua	1993.v	Genaro
MNHNC	18.000200	Preserved Specimen		adult	pinned	in collection	Animalia | Insecta | Hymenoptera	Halictidae	Agapostemon	femoralis	species		(Guérin-Meneville, 1844)	Cuba	Havana	La Habana del Este, Santa Maria del Mar, Mirador Bello Monte	1988.vi	Genaro
MNHNC	18.000201	Preserved Specimen		adult	pinned	in collection	Animalia | Insecta | Hymenoptera	Halictidae	Agapostemon	femoralis	species		(Guérin-Meneville, 1844)	Cuba	Mayabeque	Santa Cruz del Norte, Bacunayagua	1993.v	Genaro
MNHNC	18.000203	Preserved Specimen		adult	pinned	in collection	Animalia | Insecta | Hymenoptera	Halictidae	Agapostemon	femoralis	species		(Guérin-Meneville, 1844)	Cuba	Mayabeque	Santa Cruz del Norte, Bacunayagua	1993.v	Genaro
MNHNC	18.000204	Preserved Specimen		adult	pinned	in collection	Animalia | Insecta | Hymenoptera	Halictidae	Agapostemon	femoralis	species		(Guérin-Meneville, 1844)	Cuba	Havana	Boyeros, Santiago de las Vegas	1963.v	Genaro
MNHNC	18.000205	Preserved Specimen		adult	pinned	in collection	Animalia | Insecta | Hymenoptera	Halictidae	Agapostemon	femoralis	species		(Guérin-Meneville, 1844)	Cuba	Havana	Playa, El Laguito	1967.x	Genaro
MNHNC	18.000206	Preserved Specimen		adult	pinned	in collection	Animalia | Insecta | Hymenoptera	Halictidae	Agapostemon	femoralis	species		(Guérin-Meneville, 1844)	Cuba	Mayabeque	Jaruco, Loma Corrededas	1969.iv	Genaro
MNHNC	18.000209	Preserved Specimen		adult	pinned	in collection	Animalia | Insecta | Hymenoptera	Halictidae	Agapostemon	femoralis	species		(Guérin-Meneville, 1844)	Cuba	Havana	La Habana del Este, Santa Maria del Mar, Mirador Bello Monte	1988.vi	Genaro
MNHNC	18.000211	Preserved Specimen		adult	pinned	in collection	Animalia | Insecta | Hymenoptera	Halictidae	Agapostemon	femoralis	species		(Guérin-Meneville, 1844)	Cuba	Havana	Boyeros, Santiago de las Vegas	1962.iii.28	Genaro
MNHNC	18.000212	Preserved Specimen		adult	pinned	in collection	Animalia | Insecta | Hymenoptera	Halictidae	Agapostemon	femoralis	species		(Guérin-Meneville, 1844)	Cuba	Mayabeque	Santa Cruz del Norte, Loma San Cayetano	1962.i	Genaro
MNHNC	18.000213	Preserved Specimen		adult	pinned	in collection	Animalia | Insecta | Hymenoptera	Halictidae	Agapostemon	femoralis	species		(Guérin-Meneville, 1844)	Cuba	Havana	Playa, El Laguito	1970.ii	Genaro
MNHNC	18.000214	Preserved Specimen		adult	pinned	in collection	Animalia | Insecta | Hymenoptera	Halictidae	Agapostemon	femoralis	species		(Guérin-Meneville, 1844)	Cuba	Havana	Boyeros, Santiago de las Vegas	1967.iv	Genaro
MNHNC	18.000215	Preserved Specimen		adult	pinned	in collection	Animalia | Insecta | Hymenoptera	Halictidae	Agapostemon	femoralis	species		(Guérin-Meneville, 1844)	Cuba	Havana	Boyeros, Santiago de las Vegas	1963.v	Genaro
MNHN	EY38326	Preserved Specimen		adult	pinned	in collection	Animalia | Insecta | Hymenoptera	Halictidae	Agapostemon	femoralis	species		(Guérin-Meneville, 1844)	Cuba	Havana		1909	Duarte
MNHN	EY38327	Preserved Specimen		adult	pinned	in collection	Animalia | Insecta | Hymenoptera	Halictidae	Agapostemon	femoralis	species		(Guérin-Meneville, 1844)	Cuba	Havana		1909	Duarte
MNHN	EY38328	Preserved Specimen		adult	pinned	in collection	Animalia | Insecta | Hymenoptera	Halictidae	Agapostemon	femoralis	species		(Guérin-Meneville, 1844)	Cuba	Havana		1909	Duarte
MNHN	EY38334	Preserved Specimen		adult	pinned	in collection	Animalia | Insecta | Hymenoptera	Halictidae	Agapostemon	femoralis	species		(Guérin-Meneville, 1844)	Cuba	Havana		1909	Duarte
MNHN	EY38335	Preserved Specimen		adult	pinned	in collection	Animalia | Insecta | Hymenoptera	Halictidae	Agapostemon	femoralis	species		(Guérin-Meneville, 1844)	Cuba	Havana		1909	Duarte
MNHN	EY38336	Preserved Specimen		adult	pinned	in collection	Animalia | Insecta | Hymenoptera	Halictidae	Agapostemon	femoralis	species		(Guérin-Meneville, 1844)	Cuba	Havana		1909	Duarte
MNHN	EY38340	Preserved Specimen		adult	pinned	in collection	Animalia | Insecta | Hymenoptera	Halictidae	Agapostemon	femoralis	species		(Guérin-Meneville, 1844)	Cuba	Havana		1909	Duarte
MNHN	EY38343	Preserved Specimen		adult	pinned	in collection	Animalia | Insecta | Hymenoptera	Halictidae	Agapostemon	femoralis	species		(Guérin-Meneville, 1844)	Cuba	Havana		1909	Duarte
MNHN	EY38344	Preserved Specimen		adult	pinned	in collection	Animalia | Insecta | Hymenoptera	Halictidae	Agapostemon	femoralis	species		(Guérin-Meneville, 1844)	Cuba	Havana		1909	Duarte
MNHN	EY38345	Preserved Specimen		adult	pinned	in collection	Animalia | Insecta | Hymenoptera	Halictidae	Agapostemon	femoralis	species		(Guérin-Meneville, 1844)	Cuba	Havana		1909	Duarte
MNHN	EY38346	Preserved Specimen		adult	pinned	in collection	Animalia | Insecta | Hymenoptera	Halictidae	Agapostemon	femoralis	species		(Guérin-Meneville, 1844)	Cuba	Havana		1909	Duarte
MNHN	EY38347	Preserved Specimen		adult	pinned	in collection	Animalia | Insecta | Hymenoptera	Halictidae	Agapostemon	femoralis	species		(Guérin-Meneville, 1844)	Cuba	Havana		1909	Duarte
MNHN	EY38348	Preserved Specimen		adult	pinned	in collection	Animalia | Insecta | Hymenoptera	Halictidae	Agapostemon	femoralis	species		(Guérin-Meneville, 1844)	Cuba	Havana		1909	Duarte
MNHN	EY38349	Preserved Specimen		adult	pinned	in collection	Animalia | Insecta | Hymenoptera	Halictidae	Agapostemon	femoralis	species		(Guérin-Meneville, 1844)	Cuba	Havana		1909	Duarte
MNHN	EY38350	Preserved Specimen		adult	pinned	in collection	Animalia | Insecta | Hymenoptera	Halictidae	Agapostemon	femoralis	species		(Guérin-Meneville, 1844)	Cuba	Havana		1909	Duarte
MNHN	EY38351	Preserved Specimen		adult	pinned	in collection	Animalia | Insecta | Hymenoptera	Halictidae	Agapostemon	femoralis	species		(Guérin-Meneville, 1844)	Cuba	Havana		1909	Duarte
MNHN	EY38352	Preserved Specimen		adult	pinned	in collection	Animalia | Insecta | Hymenoptera	Halictidae	Agapostemon	femoralis	species		(Guérin-Meneville, 1844)	Cuba	Havana		1909	Duarte
MNHN	EY38977	Preserved Specimen		adult	pinned	in collection	Animalia | Insecta | Hymenoptera	Halictidae	Agapostemon	femoralis	species		(Guérin-Meneville, 1844)	Cuba	Havana		1908	Duarte
MNHN	EY38979	Preserved Specimen		adult	pinned	in collection	Animalia | Insecta | Hymenoptera	Halictidae	Agapostemon	femoralis	species		(Guérin-Meneville, 1844)	Cuba	Havana		1908	Duarte
MNHN	EY38980	Preserved Specimen		adult	pinned	in collection	Animalia | Insecta | Hymenoptera	Halictidae	Agapostemon	femoralis	species		(Guérin-Meneville, 1844)	Cuba	Havana		1908	Duarte
MNHN	EY38981	Preserved Specimen		adult	pinned	in collection	Animalia | Insecta | Hymenoptera	Halictidae	Agapostemon	femoralis	species		(Guérin-Meneville, 1844)	Cuba	Havana		1908	Duarte
MNHN	EY39008	Preserved Specimen		adult	pinned	in collection	Animalia | Insecta | Hymenoptera	Halictidae	Agapostemon	femoralis	species		(Guérin-Meneville, 1844)	Cuba	Havana		1867	Duarte
MNHN	EY39009	Preserved Specimen		adult	pinned	in collection	Animalia | Insecta | Hymenoptera	Halictidae	Agapostemon	femoralis	species		(Guérin-Meneville, 1844)	Cuba	Havana		1867	Duarte
MNHN	EY39011	Preserved Specimen		adult	pinned	in collection	Animalia | Insecta | Hymenoptera	Halictidae	Agapostemon	femoralis	species		(Guérin-Meneville, 1844)	Cuba	Havana		1867	Duarte
MNHN	EY39012	Preserved Specimen		adult	pinned	in collection	Animalia | Insecta | Hymenoptera	Halictidae	Agapostemon	femoralis	species		(Guérin-Meneville, 1844)	Cuba	Havana		1867	Duarte
MNHN	EY39013	Preserved Specimen		adult	pinned	in collection	Animalia | Insecta | Hymenoptera	Halictidae	Agapostemon	femoralis	species		(Guérin-Meneville, 1844)	Cuba	Havana		1867	Duarte
MNHN	EY39017	Preserved Specimen		adult	pinned	in collection	Animalia | Insecta | Hymenoptera	Halictidae	Agapostemon	femoralis	species		(Guérin-Meneville, 1844)	Cuba	Havana		1867	Duarte
MNHN	EY39018	Preserved Specimen		adult	pinned	in collection	Animalia | Insecta | Hymenoptera	Halictidae	Agapostemon	femoralis	species		(Guérin-Meneville, 1844)	Cuba	Havana		1867	Duarte
IES	n/a	Preserved Specimen		adult	pinned	in collection	Animalia | Insecta | Hymenoptera	Halictidae	Agapostemon	femoralis	species		(Guérin-Meneville, 1844)	Cuba	Mayabeque	Santa Cruz del Norte, Jibacoa	1969.iv.05	-
IES	n/a	Preserved Specimen		adult	pinned	in collection	Animalia | Insecta | Hymenoptera	Halictidae	Agapostemon	femoralis	species		(Guérin-Meneville, 1844)	Cuba	Mayabeque	Santa Cruz del Norte, Jibacoa	1962.i	-
IES	n/a	Preserved Specimen		adult	pinned	in collection	Animalia | Insecta | Hymenoptera	Halictidae	Agapostemon	femoralis	species		(Guérin-Meneville, 1844)	Cuba	Havana	La Lisa, Guatao	xxx	-
IES	n/a	Preserved Specimen		adult	pinned	in collection	Animalia | Insecta | Hymenoptera	Halictidae	Agapostemon	femoralis	species		(Guérin-Meneville, 1844)	Cuba	Mayabeque	Santa Cruz del Norte, Jibacoa	1962.i	-
IES	n/a	Preserved Specimen		adult	pinned	in collection	Animalia | Insecta | Hymenoptera	Halictidae	Agapostemon	femoralis	species		(Guérin-Meneville, 1844)	Cuba	Mayabeque	Jaruco	1969.iv	-
IES	n/a	Preserved Specimen		adult	pinned	in collection	Animalia | Insecta | Hymenoptera	Halictidae	Agapostemon	femoralis	species		(Guérin-Meneville, 1844)	Cuba	Havana	Boyeros, Santiago de las Vegas	xxx	-
MNHNC	18.000102	Preserved Specimen		adult	pinned	in collection	Animalia | Insecta | Hymenoptera	Halictidae	Agapostemon	poeyi	species		(Lucas, 1856)	Cuba	Mayabeque	Santa Cruz del Norte, Bacunayagua	1993.v	Genaro
MNHNC	18.000110	Preserved Specimen		adult	pinned	in collection	Animalia | Insecta | Hymenoptera	Halictidae	Agapostemon	poeyi	species		(Lucas, 1856)	Cuba	Mayabeque	Güines	1987.iv.26	Genaro
MNHNC	18.000115	Preserved Specimen		adult	pinned	in collection	Animalia | Insecta | Hymenoptera	Halictidae	Agapostemon	poeyi	species		(Lucas, 1856)	Cuba	Mayabeque	San José de Las Lajas, Cayajabos	1989.vii	Genaro
MNHNC	18.000116	Preserved Specimen		adult	pinned	in collection	Animalia | Insecta | Hymenoptera	Halictidae	Agapostemon	poeyi	species		(Lucas, 1856)	Cuba	Artemisa	San Antonio de los Baños	1962.ix	Genaro
MNHNC	18.000119	Preserved Specimen		adult	pinned	in collection	Animalia | Insecta | Hymenoptera	Halictidae	Agapostemon	poeyi	species		(Lucas, 1856)	Cuba	Artemisa	Madruga, Cayajabos, Loma de Amores	1969.iv.11	Genaro
MNHNC	18.000122	Preserved Specimen		adult	pinned	in collection	Animalia | Insecta | Hymenoptera	Halictidae	Agapostemon	poeyi	species		(Lucas, 1856)	Cuba	Mayabeque	San José de las Lajas, Tapaste, Sitio Perdido	1980.iv	Genaro
MNHNC	18.000125	Preserved Specimen		adult	pinned	in collection	Animalia | Insecta | Hymenoptera	Halictidae	Agapostemon	poeyi	species		(Lucas, 1856)	Cuba	Mayabeque	Güines	1986.xii.26	Genaro
MNHNC	18.000126	Preserved Specimen		adult	pinned	in collection	Animalia | Insecta | Hymenoptera	Halictidae	Agapostemon	poeyi	species		(Lucas, 1856)	Cuba	Havana	Boyeros, Santiago de las Vegas	1942.v.13	Genaro
MNHNC	18.000132	Preserved Specimen		adult	pinned	in collection	Animalia | Insecta | Hymenoptera	Halictidae	Agapostemon	poeyi	species		(Lucas, 1856)	Cuba	Artemisa	Mariel	1968.vi	Genaro
MNHNC	18.000136	Preserved Specimen		adult	pinned	in collection	Animalia | Insecta | Hymenoptera	Halictidae	Agapostemon	poeyi	species		(Lucas, 1856)	Cuba	Mayabeque	Santa Cruz del Norte, Loma San Cayetano	1962.i	Genaro
MNHNC	18.000140	Preserved Specimen		adult	pinned	in collection	Animalia | Insecta | Hymenoptera	Halictidae	Agapostemon	poeyi	species		(Lucas, 1856)	Cuba	Artemisa	Madruga, Cayajabos, Loma de Amores	1969.iv.11	Genaro
MNHNC	18.000142	Preserved Specimen		adult	pinned	in collection	Animalia | Insecta | Hymenoptera	Halictidae	Agapostemon	poeyi	species		(Lucas, 1856)	Cuba	Mayabeque	Santa Cruz del Norte, Loma San Cayetano	1997.vii	Genaro
MNHNC	18.000145	Preserved Specimen		adult	pinned	in collection	Animalia | Insecta | Hymenoptera	Halictidae	Agapostemon	poeyi	species		(Lucas, 1856)	Cuba	Mayabeque	Santa Cruz del Norte, Loma San Cayetano	1997.vii	Genaro
MNHNC	18.000147	Preserved Specimen		adult	pinned	in collection	Animalia | Insecta | Hymenoptera	Halictidae	Agapostemon	poeyi	species		(Lucas, 1856)	Cuba	Artemisa	Mariel	1968.vi	Genaro
MNHNC	18.000150	Preserved Specimen		adult	pinned	in collection	Animalia | Insecta | Hymenoptera	Halictidae	Agapostemon	poeyi	species		(Lucas, 1856)	Cuba	Artemisa	Bauta, Ariguanabo	1960.vi	Genaro
MNHNC	18.000152	Preserved Specimen		adult	pinned	in collection	Animalia | Insecta | Hymenoptera	Halictidae	Agapostemon	poeyi	species		(Lucas, 1856)	Cuba	Mayabeque	Somorrostro, Laguna Somorrostro	1947.vi	Genaro
MNHNC	18.000162	Preserved Specimen		adult	pinned	in collection	Animalia | Insecta | Hymenoptera	Halictidae	Agapostemon	poeyi	species		(Lucas, 1856)	Cuba	Havana	Boyeros, Jardín Botánico Nacional	1987.ii	Genaro
MNHNC	18.000163	Preserved Specimen		adult	pinned	in collection	Animalia | Insecta | Hymenoptera	Halictidae	Agapostemon	poeyi	species		(Lucas, 1856)	Cuba	Artemisa	Madruga	1969.iv	Genaro
MNHNC	18.000165	Preserved Specimen		adult	pinned	in collection	Animalia | Insecta | Hymenoptera	Halictidae	Agapostemon	poeyi	species		(Lucas, 1856)	Cuba	Havana	Boyeros, Jardín Botánico Nacional	1987.ii	Genaro
MNHNC	18.000168	Preserved Specimen		adult	pinned	in collection	Animalia | Insecta | Hymenoptera	Halictidae	Agapostemon	poeyi	species		(Lucas, 1856)	Cuba	Mayabeque	Güines	1988.xii	Genaro
MNHNC	18.000170	Preserved Specimen		adult	pinned	in collection	Animalia | Insecta | Hymenoptera	Halictidae	Agapostemon	poeyi	species		(Lucas, 1856)	Cuba	Mayabeque	Santa Cruz del Norte, Bacunayagua	1993.v	Genaro
MNHNC	18.000172	Preserved Specimen		adult	pinned	in collection	Animalia | Insecta | Hymenoptera	Halictidae	Agapostemon	poeyi	species		(Lucas, 1856)	Cuba	Mayabeque	Nueva Paz, Biajaca	1969.iv	Genaro
MNHNC	18.000174	Preserved Specimen		adult	pinned	in collection	Animalia | Insecta | Hymenoptera	Halictidae	Agapostemon	poeyi	species		(Lucas, 1856)	Cuba	Mayabeque	Santa Cruz del Norte, Jibacoa	1993.v	Genaro
MNHNC	18.000175	Preserved Specimen		adult	pinned	in collection	Animalia | Insecta | Hymenoptera	Halictidae	Agapostemon	poeyi	species		(Lucas, 1856)	Cuba	Mayabeque	Santa Cruz del Norte, Jibacoa	1993.v	Genaro
MNHNC	18.000176	Preserved Specimen		adult	pinned	in collection	Animalia | Insecta | Hymenoptera	Halictidae	Agapostemon	poeyi	species		(Lucas, 1856)	Cuba	Havana	La Lisa, Guatao	1969.iv	Genaro
MNHNC	18.000182	Preserved Specimen		adult	pinned	in collection	Animalia | Insecta | Hymenoptera	Halictidae	Agapostemon	poeyi	species		(Lucas, 1856)	Cuba	Mayabeque		1969.iv.11	Genaro
MNHN	EY38323	Preserved Specimen		adult	pinned	in collection	Animalia | Insecta | Hymenoptera	Halictidae	Agapostemon	poeyi	species		(Lucas, 1856)	Cuba	Havana		1909	Duarte
MNHN	EY38324	Preserved Specimen		adult	pinned	in collection	Animalia | Insecta | Hymenoptera	Halictidae	Agapostemon	poeyi	species		(Lucas, 1856)	Cuba	Havana		1909	Duarte
MNHN	EY38325	Preserved Specimen		adult	pinned	in collection	Animalia | Insecta | Hymenoptera	Halictidae	Agapostemon	poeyi	species		(Lucas, 1856)	Cuba	Havana		1909	Duarte
MNHN	EY38332	Preserved Specimen		adult	pinned	in collection	Animalia | Insecta | Hymenoptera	Halictidae	Agapostemon	poeyi	species		(Lucas, 1856)	Cuba	Havana		1909	Duarte
IES	n/a	Preserved Specimen		adult	pinned	in collection	Animalia | Insecta | Hymenoptera	Halictidae	Agapostemon	poeyi	species		(Lucas, 1856)	Cuba	Mayabeque	Santa Cruz del Norte, Jibacoa	1962.i	-
IES	n/a	Preserved Specimen		adult	pinned	in collection	Animalia | Insecta | Hymenoptera	Halictidae	Agapostemon	poeyi	species		(Lucas, 1856)	Cuba	Artemisa	Madruga	1969.iv	-
IES	n/a	Preserved Specimen		adult	pinned	in collection	Animalia | Insecta | Hymenoptera	Halictidae	Agapostemon	poeyi	species		(Lucas, 1856)	Cuba	Artemisa	Mariel	1962.iv	-
IES	n/a	Preserved Specimen		adult	pinned	in collection	Animalia | Insecta | Hymenoptera	Halictidae	Agapostemon	poeyi	species		(Lucas, 1856)	Cuba	Artemisa	Mariel	1968.vi	-
IES	n/a	Preserved Specimen		adult	pinned	in collection	Animalia | Insecta | Hymenoptera	Halictidae	Agapostemon	poeyi	species		(Lucas, 1856)	Cuba	Artemisa	Mariel	1968.vi	-
IES	n/a	Preserved Specimen		adult	pinned	in collection	Animalia | Insecta | Hymenoptera	Halictidae	Agapostemon	poeyi	species		(Lucas, 1856)	Cuba	Artemisa	Mariel	1968.vi	-
IES	n/a	Preserved Specimen		adult	pinned	in collection	Animalia | Insecta | Hymenoptera	Halictidae	Agapostemon	poeyi	species		(Lucas, 1856)	Cuba	Artemisa	Mariel	1968.vi	-
IES	n/a	Preserved Specimen		adult	pinned	in collection	Animalia | Insecta | Hymenoptera	Halictidae	Agapostemon	poeyi	species		(Lucas, 1856)	Cuba	Artemisa	Mariel	1968.vi	-
IES	n/a	Preserved Specimen		adult	pinned	in collection	Animalia | Insecta | Hymenoptera	Halictidae	Agapostemon	poeyi	species		(Lucas, 1856)	Cuba	Artemisa	Mariel	1968.vi	-
IES	n/a	Preserved Specimen		adult	pinned	in collection	Animalia | Insecta | Hymenoptera	Halictidae	Agapostemon	poeyi	species		(Lucas, 1856)	Cuba	Artemisa	Mariel	1968.vi	-
IES	n/a	Preserved Specimen		adult	pinned	in collection	Animalia | Insecta | Hymenoptera	Halictidae	Agapostemon	poeyi	species		(Lucas, 1856)	Cuba	Artemisa	Mariel	1968.vi	-
IES	n/a	Preserved Specimen		adult	pinned	in collection	Animalia | Insecta | Hymenoptera	Halictidae	Agapostemon	poeyi	species		(Lucas, 1856)	Cuba	Mayabeque	Santa Cruz del Norte	1969.iv	-
IES	n/a	Preserved Specimen		adult	pinned	in collection	Animalia | Insecta | Hymenoptera	Halictidae	Agapostemon	poeyi	species		(Lucas, 1856)	Cuba	Artemisa	Madruga, Cayajabos, Loma de Amores	1969.iv.01	-
IES	n/a	Preserved Specimen		adult	pinned	in collection	Animalia | Insecta | Hymenoptera	Halictidae	Agapostemon	poeyi	species		(Lucas, 1856)	Cuba	Artemisa	Madruga, Cayajabos, Loma de Amores	1969.iv.01	-
IES	n/a	Preserved Specimen		adult	pinned	in collection	Animalia | Insecta | Hymenoptera	Halictidae	Agapostemon	poeyi	species		(Lucas, 1856)	Cuba	Artemisa	Madruga, Cayajabos	1969.iv	-
IES	n/a	Preserved Specimen		adult	pinned	in collection	Animalia | Insecta | Hymenoptera	Halictidae	Agapostemon	poeyi	species		(Lucas, 1856)	Cuba	Artemisa	Madruga, Cayajabos	1969.iv	-
IES	n/a	Preserved Specimen		adult	pinned	in collection	Animalia | Insecta | Hymenoptera	Halictidae	Agapostemon	poeyi	species		(Lucas, 1856)	Cuba	Mayabeque	Somorrostro	1953.iv	-
IES	n/a	Preserved Specimen		adult	pinned	in collection	Animalia | Insecta | Hymenoptera	Halictidae	Agapostemon	poeyi	species		(Lucas, 1856)	Cuba	Mayabeque	Somorrostro	1953.iv	-
IES	n/a	Preserved Specimen		adult	pinned	in collection	Animalia | Insecta | Hymenoptera	Halictidae	Agapostemon	poeyi	species		(Lucas, 1856)	Cuba	Mayabeque	Santa Cruz del Norte, Loma San Cayetano	1969.iv.07	-
IES	n/a	Preserved Specimen		adult	pinned	in collection	Animalia | Insecta | Hymenoptera	Halictidae	Agapostemon	poeyi	species		(Lucas, 1856)	Cuba	Mayabeque	Santa Cruz del Norte, Loma San Cayetano	1969.iv.07	-
IES	n/a	Preserved Specimen		adult	pinned	in collection	Animalia | Insecta | Hymenoptera	Halictidae	Agapostemon	poeyi	species		(Lucas, 1856)	Cuba	Mayabeque	Santa Cruz del Norte, Loma San Cayetano	1969.iv.07	-
IES	n/a	Preserved Specimen		adult	pinned	in collection	Animalia | Insecta | Hymenoptera	Halictidae	Agapostemon	poeyi	species		(Lucas, 1856)	Cuba	Mayabeque	Santa Cruz del Norte, Loma San Cayetano	1969.iv	-
IES	n/a	Preserved Specimen		adult	pinned	in collection	Animalia | Insecta | Hymenoptera	Halictidae	Agapostemon	poeyi	species		(Lucas, 1856)	Cuba	Artemisa	San Antonio de los Baños, Laguna de Ariguanabo	1962.vii	-
IES	n/a	Preserved Specimen		adult	pinned	in collection	Animalia | Insecta | Hymenoptera	Halictidae	Agapostemon	poeyi	species		(Lucas, 1856)	Cuba	Artemisa	San Antonio de los Baños, Laguna de Ariguanabo	1962.vii	-
IES	n/a	Preserved Specimen		adult	pinned	in collection	Animalia | Insecta | Hymenoptera	Halictidae	Agapostemon	poeyi	species		(Lucas, 1856)	Cuba	Mayabeque	Somorrostro, Laguna Somorrostro	1947.vi	-
IES	n/a	Preserved Specimen		adult	pinned	in collection	Animalia | Insecta | Hymenoptera	Halictidae	Agapostemon	poeyi	species		(Lucas, 1856)	Cuba	Havana	Boyeros, Santiago de las Vegas	xxx	-
IES	n/a	Preserved Specimen		adult	pinned	in collection	Animalia | Insecta | Hymenoptera	Halictidae	Agapostemon	poeyi	species		(Lucas, 1856)	Cuba	Havana	Playa, Playa Santa Fé	1931.vi.16	-
IES	n/a	Preserved Specimen		adult	pinned	in collection	Animalia | Insecta | Hymenoptera	Halictidae	Agapostemon	poeyi	species		(Lucas, 1856)	Cuba	Mayabeque	Jaruco	1969.iv.05	-
MNHNC	18.001315	Preserved Specimen		adult	pinned	in collection	Animalia | Insecta | Hymenoptera	Halictidae	Agapostemon	femoralis	species		(Guérin-Meneville, 1844)	Cuba	Havana	Boyeros, Santiago de las Vegas	1964.ii	Genaro
MNHNC	18.001316	Preserved Specimen		adult	pinned	in collection	Animalia | Insecta | Hymenoptera	Halictidae	Agapostemon	femoralis	species		(Guérin-Meneville, 1844)	Cuba	Havana	Boyeros, Santiago de las Vegas	1952.i.14	Genaro
MNHNC	18.001318	Preserved Specimen		adult	pinned	in collection	Animalia | Insecta | Hymenoptera	Halictidae	Agapostemon	femoralis	species		(Guérin-Meneville, 1844)	Cuba	Havana	Boyeros, Santiago de las Vegas	1962.iii.28	Genaro
MNHNC	18.001319	Preserved Specimen		adult	pinned	in collection	Animalia | Insecta | Hymenoptera	Halictidae	Agapostemon	femoralis	species		(Guérin-Meneville, 1844)	Cuba	Havana	Playa, El Laguito	1970.ii	Genaro
MNHNC	18.001320	Preserved Specimen		adult	pinned	in collection	Animalia | Insecta | Hymenoptera	Halictidae	Agapostemon	femoralis	species		(Guérin-Meneville, 1844)	Cuba	Havana	Boyeros, Santiago de las Vegas	1964.ii	Genaro
MNHNC	18.001321	Preserved Specimen		adult	pinned	in collection	Animalia | Insecta | Hymenoptera	Halictidae	Agapostemon	femoralis	species		(Guérin-Meneville, 1844)	Cuba	Havana	Playa, El Laguito	1967.iv	Genaro
MNHNC	18.001322	Preserved Specimen		adult	pinned	in collection	Animalia | Insecta | Hymenoptera	Halictidae	Agapostemon	femoralis	species		(Guérin-Meneville, 1844)	Cuba	Havana	Guanabacoa	1995.v.28	Genaro
MNHNC	18.001324	Preserved Specimen		adult	pinned	in collection	Animalia | Insecta | Hymenoptera	Halictidae	Agapostemon	femoralis	species		(Guérin-Meneville, 1844)	Cuba	Mayabeque	Santa Cruz del Norte, Loma San Cayetano	1979.vi	Genaro
MNHNC	18.001325	Preserved Specimen		adult	pinned	in collection	Animalia | Insecta | Hymenoptera	Halictidae	Agapostemon	femoralis	species		(Guérin-Meneville, 1844)	Cuba	Mayabeque	San José de las Lajas, Tapaste, Sitio Perdido	1979.vi	Genaro
MNHNC	18.001326	Preserved Specimen		adult	pinned	in collection	Animalia | Insecta | Hymenoptera	Halictidae	Agapostemon	femoralis	species		(Guérin-Meneville, 1844)	Cuba	Mayabeque	San José de las Lajas, Tapaste, Sitio Perdido	1979.vi	Genaro
MNHNC	18.001327	Preserved Specimen		adult	pinned	in collection	Animalia | Insecta | Hymenoptera	Halictidae	Agapostemon	femoralis	species		(Guérin-Meneville, 1844)	Cuba	Mayabeque	San José de las Lajas, Tapaste, Sitio Perdido	1979.vi	Genaro
MNHNC	18.001328	Preserved Specimen		adult	pinned	in collection	Animalia | Insecta | Hymenoptera	Halictidae	Agapostemon	femoralis	species		(Guérin-Meneville, 1844)	Cuba	Havana	Playa, El Laguito	1970.ii	Genaro
MNHNC	18.001329	Preserved Specimen		adult	pinned	in collection	Animalia | Insecta | Hymenoptera	Halictidae	Agapostemon	femoralis	species		(Guérin-Meneville, 1844)	Cuba	Mayabeque	Santa Cruz del Norte, Loma San Cayetano	1962.i	Genaro
IES	n/a	Preserved Specimen		adult	pinned	in collection	Animalia | Insecta | Hymenoptera	Apidae	Anthophora	atrata	species		Cresson, 1865	Cuba	Mayabeque		1924.v.25	-
MNHNC	18.000815	Preserved Specimen		adult	pinned	in collection	Animalia | Insecta | Hymenoptera	Apidae	Anthophora	atrata	species		Cresson, 1865	Cuba	Mayabeque	Santa Cruz del Norte, Bacunayagua	1993.v	Genaro
MNHNC	18.000816	Preserved Specimen		adult	pinned	in collection	Animalia | Insecta | Hymenoptera	Apidae	Anthophora	atrata	species		Cresson, 1865	Cuba	Mayabeque	Santa Cruz del Norte, Bacunayagua	1993.v	Genaro
MNHNC	18.000817	Preserved Specimen		adult	pinned	in collection	Animalia | Insecta | Hymenoptera	Apidae	Anthophora	atrata	species		Cresson, 1865	Cuba	Mayabeque	Santa Cruz del Norte, Bacunayagua	1993.v	Genaro
MNHNC	18.000818	Preserved Specimen		adult	pinned	in collection	Animalia | Insecta | Hymenoptera	Apidae	Anthophora	atrata	species		Cresson, 1865	Cuba	Mayabeque	Santa Cruz del Norte, Bacunayagua	1993.v	Genaro
MNHNC	18.000819	Preserved Specimen		adult	pinned	in collection	Animalia | Insecta | Hymenoptera	Apidae	Anthophora	atrata	species		Cresson, 1865	Cuba	Mayabeque	Santa Cruz del Norte, Bacunayagua	1993.v	Genaro
MNHNC	18.001421	Preserved Specimen		adult	pinned	in collection	Animalia | Insecta | Hymenoptera	Apidae	Apis	mellifera	species		Linnaeus, 1758	Cuba	Havana	Plaza, Vedado, Parque Almendares	1999.vi	Genaro
MNHNC	18.001426	Preserved Specimen		adult	pinned	in collection	Animalia | Insecta | Hymenoptera	Apidae	Apis	mellifera	species		Linnaeus, 1758	Cuba	Artemisa	San Antonio de los Baños, Río Ariguanabo, Sendero al Camping en el Bosque	1970.vi	Genaro
MNHNC	18.001427	Preserved Specimen		adult	pinned	in collection	Animalia | Insecta | Hymenoptera	Apidae	Apis	mellifera	species		Linnaeus, 1758	Cuba	Mayabeque	Santa Cruz del Norte, Bacunayagua	1969.iv	Genaro
MNHNC	18.001428	Preserved Specimen		adult	pinned	in collection	Animalia | Insecta | Hymenoptera	Apidae	Apis	mellifera	species		Linnaeus, 1758	Cuba	Havana	Boyeros, Santiago de las Vegas	1963.v	Genaro
MNHNC	18.001432	Preserved Specimen		adult	pinned	in collection	Animalia | Insecta | Hymenoptera	Apidae	Apis	mellifera	species		Linnaeus, 1758	Cuba	Mayabeque	San José de las Lajas, Tapaste, Cueva del Indio	1996.iii.23	Genaro
MNHNC	18.001433	Preserved Specimen		adult	pinned	in collection	Animalia | Insecta | Hymenoptera	Apidae	Apis	mellifera	species		Linnaeus, 1758	Cuba	Mayabeque	Bejucal	1995.xii.07	Genaro
MNHNC	18.001435	Preserved Specimen		adult	pinned	in collection	Animalia | Insecta | Hymenoptera	Apidae	Apis	mellifera	species		Linnaeus, 1758	Cuba	Havana	Boyeros, Santiago de las Vegas	1926.v.02	Genaro
MNHNC	18.001437	Preserved Specimen		adult	pinned	in collection	Animalia | Insecta | Hymenoptera	Apidae	Apis	mellifera	species		Linnaeus, 1758	Cuba	Artemisa	San Antonio de los Baños, Laguna de Ariguanabo	1963.iv	Genaro
MNHN	EY38244	Preserved Specimen		adult	pinned	in collection	Animalia | Insecta | Hymenoptera	Apidae	Apis	mellifera	species		Linnaeus, 1758	Cuba	Havana		1908	Duarte
MNHN	EY38245	Preserved Specimen		adult	pinned	in collection	Animalia | Insecta | Hymenoptera	Apidae	Apis	mellifera	species		Linnaeus, 1758	Cuba	Havana		1908	Duarte
MNHN	EY38246	Preserved Specimen		adult	pinned	in collection	Animalia | Insecta | Hymenoptera	Apidae	Apis	mellifera	species		Linnaeus, 1758	Cuba	Havana		1908	Duarte
MNHN	EY38247	Preserved Specimen		adult	pinned	in collection	Animalia | Insecta | Hymenoptera	Apidae	Apis	mellifera	species		Linnaeus, 1758	Cuba	Havana		1908	Duarte
MNHN	EY38248	Preserved Specimen		adult	pinned	in collection	Animalia | Insecta | Hymenoptera	Apidae	Apis	mellifera	species		Linnaeus, 1758	Cuba	Havana		1908	Duarte
MNHN	EY38249	Preserved Specimen		adult	pinned	in collection	Animalia | Insecta | Hymenoptera	Apidae	Apis	mellifera	species		Linnaeus, 1758	Cuba	Havana		1908	Duarte
MNHN	EY38250	Preserved Specimen		adult	pinned	in collection	Animalia | Insecta | Hymenoptera	Apidae	Apis	mellifera	species		Linnaeus, 1758	Cuba	Havana		1908	Duarte
MNHN	EY38251	Preserved Specimen		adult	pinned	in collection	Animalia | Insecta | Hymenoptera	Apidae	Apis	mellifera	species		Linnaeus, 1758	Cuba	Havana		1908	Duarte
MNHN	EY38252	Preserved Specimen		adult	pinned	in collection	Animalia | Insecta | Hymenoptera	Apidae	Apis	mellifera	species		Linnaeus, 1758	Cuba	Havana		1908	Duarte
MNHN	EY38253	Preserved Specimen		adult	pinned	in collection	Animalia | Insecta | Hymenoptera	Apidae	Apis	mellifera	species		Linnaeus, 1758	Cuba	Havana		1908	Duarte
MNHN	EY38254	Preserved Specimen		adult	pinned	in collection	Animalia | Insecta | Hymenoptera	Apidae	Apis	mellifera	species		Linnaeus, 1758	Cuba	Havana		1908	Duarte
MNHN	EY38255	Preserved Specimen		adult	pinned	in collection	Animalia | Insecta | Hymenoptera	Apidae	Apis	mellifera	species		Linnaeus, 1758	Cuba	Havana		1908	Duarte
MNHN	EY38256	Preserved Specimen		adult	pinned	in collection	Animalia | Insecta | Hymenoptera	Apidae	Apis	mellifera	species		Linnaeus, 1758	Cuba	Havana		1908	Duarte
MNHN	EY38257	Preserved Specimen		adult	pinned	in collection	Animalia | Insecta | Hymenoptera	Apidae	Apis	mellifera	species		Linnaeus, 1758	Cuba	Havana		1908	Duarte
MNHN	EY38258	Preserved Specimen		adult	pinned	in collection	Animalia | Insecta | Hymenoptera	Apidae	Apis	mellifera	species		Linnaeus, 1758	Cuba	Havana		1908	Duarte
MNHN	EY38259	Preserved Specimen		adult	pinned	in collection	Animalia | Insecta | Hymenoptera	Apidae	Apis	mellifera	species		Linnaeus, 1758	Cuba	Havana		1908	Duarte
MNHN	EY38260	Preserved Specimen		adult	pinned	in collection	Animalia | Insecta | Hymenoptera	Apidae	Apis	mellifera	species		Linnaeus, 1758	Cuba	Havana		1908	Duarte
MNHN	EY38261	Preserved Specimen		adult	pinned	in collection	Animalia | Insecta | Hymenoptera	Apidae	Apis	mellifera	species		Linnaeus, 1758	Cuba	Havana		1908	Duarte
MNHN	EY38262	Preserved Specimen		adult	pinned	in collection	Animalia | Insecta | Hymenoptera	Apidae	Apis	mellifera	species		Linnaeus, 1758	Cuba	Havana		1908	Duarte
MNHN	EY38263	Preserved Specimen		adult	pinned	in collection	Animalia | Insecta | Hymenoptera	Apidae	Apis	mellifera	species		Linnaeus, 1758	Cuba	Havana		1908	Duarte
MNHN	EY38264	Preserved Specimen		adult	pinned	in collection	Animalia | Insecta | Hymenoptera	Apidae	Apis	mellifera	species		Linnaeus, 1758	Cuba	Havana		1908	Duarte
MNHN	EY38265	Preserved Specimen		adult	pinned	in collection	Animalia | Insecta | Hymenoptera	Apidae	Apis	mellifera	species		Linnaeus, 1758	Cuba	Havana		1902	Duarte
MNHN	EY38266	Preserved Specimen		adult	pinned	in collection	Animalia | Insecta | Hymenoptera	Apidae	Apis	mellifera	species		Linnaeus, 1758	Cuba	Havana		1902	Duarte
MNHN	EY38267	Preserved Specimen		adult	pinned	in collection	Animalia | Insecta | Hymenoptera	Apidae	Apis	mellifera	species		Linnaeus, 1758	Cuba	Havana		1902	Duarte
MNHN	EY38268	Preserved Specimen		adult	pinned	in collection	Animalia | Insecta | Hymenoptera	Apidae	Apis	mellifera	species		Linnaeus, 1758	Cuba	Havana		1902	Duarte
MNHN	EY38269	Preserved Specimen		adult	pinned	in collection	Animalia | Insecta | Hymenoptera	Apidae	Apis	mellifera	species		Linnaeus, 1758	Cuba	Havana		1902	Duarte
MNHN	EY38270	Preserved Specimen		adult	pinned	in collection	Animalia | Insecta | Hymenoptera	Apidae	Apis	mellifera	species		Linnaeus, 1758	Cuba	Havana		1902	Duarte
MNHN	EY38271	Preserved Specimen		adult	pinned	in collection	Animalia | Insecta | Hymenoptera	Apidae	Apis	mellifera	species		Linnaeus, 1758	Cuba	Havana		1902	Duarte
MNHN	EY38272	Preserved Specimen		adult	pinned	in collection	Animalia | Insecta | Hymenoptera	Apidae	Apis	mellifera	species		Linnaeus, 1758	Cuba	Havana		1902	Duarte
MNHNC	18.001383	Preserved Specimen		adult	pinned	in collection	Animalia | Insecta | Hymenoptera	Halictidae	Augochlora	elegans	species		Cresson, 1865	Cuba	Mayabeque	Jaruco, Caraballo	1938.i.04	Genaro
MNHN	EY38321	Preserved Specimen		adult	pinned	in collection	Animalia | Insecta | Hymenoptera	Halictidae	Augochlora	elegans	species		Cresson, 1865	Cuba	Havana		1909	Duarte
MNHN	EY38333	Preserved Specimen		adult	pinned	in collection	Animalia | Insecta | Hymenoptera	Halictidae	Augochlora	elegans	species		Cresson, 1865	Cuba	Havana		1909	Duarte
MNHN	EY38978	Preserved Specimen		adult	pinned	in collection	Animalia | Insecta | Hymenoptera	Halictidae	Augochlora	elegans	species		Cresson, 1865	Cuba	Havana		1908	Duarte
MNHN	EY38992	Preserved Specimen		adult	pinned	in collection	Animalia | Insecta | Hymenoptera	Halictidae	Augochlora	elegans	species		Cresson, 1865	Cuba	Havana		1867	Duarte
MNHN	EY39003	Preserved Specimen		adult	pinned	in collection	Animalia | Insecta | Hymenoptera	Halictidae	Augochlora	elegans	species		Cresson, 1865	Cuba	Havana		1911	Duarte
IES	n/a	Preserved Specimen		adult	pinned	in collection	Animalia | Insecta | Hymenoptera	Halictidae	Augochlora	elegans	species		Cresson, 1865	Cuba	Artemisa	San Antonio de los Baños, Ariguanabo	1960.viii.19	-
IES	n/a	Preserved Specimen		adult	pinned	in collection	Animalia | Insecta | Hymenoptera	Halictidae	Augochlora	elegans	species		Cresson, 1865	Cuba	Mayabeque	Jaruco	1969.iv	-
IES	n/a	Preserved Specimen		adult	pinned	in collection	Animalia | Insecta | Hymenoptera	Halictidae	Augochlora	elegans	species		Cresson, 1865	Cuba	Havana	Boyeros, Santiago de las Vegas	1956.vii	-
IES	n/a	Preserved Specimen		adult	pinned	in collection	Animalia | Insecta | Hymenoptera	Halictidae	Augochlora	elegans	species		Cresson, 1865	Cuba	Mayabeque	Melena del Sur	1963.v	-
IES	n/a	Preserved Specimen		adult	pinned	in collection	Animalia | Insecta | Hymenoptera	Halictidae	Augochlora	elegans	species		Cresson, 1865	Cuba	Artemisa	Madruga, Cayajabos, San Juan de Nepomuceno	1969.iv	-
MNHN	EY38330	Preserved Specimen		adult	pinned	in collection	Animalia | Insecta | Hymenoptera	Halictidae	Augochlora	magnifica	species		Cresson, 1865	Cuba	Havana		1909	Duarte
MNHN	EY38991	Preserved Specimen		adult	pinned	in collection	Animalia | Insecta | Hymenoptera	Halictidae	Augochlora	magnifica	species		Cresson, 1865	Cuba	Havana		1911	Duarte
MNHN	EY38331	Preserved Specimen		adult	pinned	in collection	Animalia | Insecta | Hymenoptera	Halictidae	Augochlora	praeclara	species		Cresson, 1865	Cuba	Havana		1909	Duarte
MNHNC	18.001275	Preserved Specimen		adult	pinned	in collection	Animalia | Insecta | Hymenoptera	Halictidae	Augochlora	regina	species		Smith, 1853	Cuba	Mayabeque	San José, Cayajabos, San Juan de Nipoyacano	1969.iv	Genaro
MNHNC	18.001283	Preserved Specimen		adult	pinned	in collection	Animalia | Insecta | Hymenoptera	Halictidae	Augochlora	regina	species		Smith, 1853	Cuba	Artemisa	San Antonio de los Baños, Laguna de Ariguanabo	1967.v	Genaro
MNHNC	18.001284	Preserved Specimen		adult	pinned	in collection	Animalia | Insecta | Hymenoptera	Halictidae	Augochlora	regina	species		Smith, 1853	Cuba	Havana	La Habana del Este, Campo Florido, Loma La Coca (Alrededores)	1997.vi	Genaro
MNHNC	18.001289	Preserved Specimen		adult	pinned	in collection	Animalia | Insecta | Hymenoptera	Halictidae	Augochlora	regina	species		Smith, 1853	Cuba	Mayabeque	Santa Cruz del Norte, Loma San Cayetano	1969.iv	Genaro
MNHNC	18.001292	Preserved Specimen		adult	pinned	in collection	Animalia | Insecta | Hymenoptera	Halictidae	Augochlora	regina	species		Smith, 1853	Cuba	Mayabeque	Jaruco, Escaleras de Jaruco	1994.x	Genaro
MNHNC	18.001297	Preserved Specimen		adult	pinned	in collection	Animalia | Insecta | Hymenoptera	Halictidae	Augochlora	regina	species		Smith, 1853	Cuba	Artemisa	San Antonio de los Baños, Laguna de Ariguanabo	1955.vii	Genaro
IES	n/a	Preserved Specimen		adult	pinned	in collection	Animalia | Insecta | Hymenoptera	Halictidae	Augochlora	regina	species		Smith, 1853	Cuba	Artemisa	Sierra de Anafe	1947.ix	-
IES	n/a	Preserved Specimen		adult	pinned	in collection	Animalia | Insecta | Hymenoptera	Halictidae	Augochlora	regina	species		Smith, 1853	Cuba	Artemisa	Sierra de Anafe	1947.ix	-
IES	n/a	Preserved Specimen		adult	pinned	in collection	Animalia | Insecta | Hymenoptera	Halictidae	Augochlora	regina	species		Smith, 1853	Cuba	Havana	Boyeros, Santiago de las Vegas	1947.vii	-
IES	n/a	Preserved Specimen		adult	pinned	in collection	Animalia | Insecta | Hymenoptera	Halictidae	Augochlora	regina	species		Smith, 1853	Cuba	Havana	Boyeros, Santiago de las Vegas	1922.iv.25	-
IES	n/a	Preserved Specimen		adult	pinned	in collection	Animalia | Insecta | Hymenoptera	Halictidae	Augochlora	regina	species		Smith, 1853	Cuba	Mayabeque	Jaruco	1969.iv	-
IES	n/a	Preserved Specimen		adult	pinned	in collection	Animalia | Insecta | Hymenoptera	Halictidae	Augochlora	regina	species		Smith, 1853	Cuba	Mayabeque	Jaruco, Loma Corrededas	1969.iv	-
MNHNC	18.001415	Preserved Specimen		adult	pinned	in collection	Animalia | Insecta | Hymenoptera	Halictidae	Augochlora	regina	species		Smith, 1853	Cuba	Havana	Cerro, Parque Forestal (Metropolitano)	1968.vi	Genaro
MNHNC	18.001416	Preserved Specimen		adult	pinned	in collection	Animalia | Insecta | Hymenoptera	Halictidae	Augochlora	regina	species		Smith, 1853	Cuba	Artemisa	La Habana, Bauta, Ariguanabo	1961.x	Genaro
MNHNC	18.000781	Preserved Specimen		adult	pinned	in collection	Animalia | Insecta | Hymenoptera	Apidae	Centris	aethiops	species		Cresson, 1865	Cuba	Havana	La Habana del Este, Cojimar	1955.vi	Genaro
MNHNC	18.001032	Preserved Specimen		adult	pinned	in collection	Animalia | Insecta | Hymenoptera	Apidae	Centris	fasciata	species		Smith, 1854	Cuba	Havana	Boyeros, Santiago de las Vegas	1951.x.15	Genaro
MNHNC	18.001038	Preserved Specimen		adult	pinned	in collection	Animalia | Insecta | Hymenoptera	Apidae	Centris	fasciata	species		Smith, 1854	Cuba	Mayabeque	Santa Cruz del Norte, Loma San Cayetano	1997.vii	Genaro
MNHNC	18.000741	Preserved Specimen		adult	pinned	in collection	Animalia | Insecta | Hymenoptera	Apidae	Centris	poecila	species		Lepeletier, 1841	Cuba	Havana	La Habana del Este, Costa Norte entre Tunel y La Habana del Este	1996.vi	Genaro
MNHNC	18.000763	Preserved Specimen		adult	pinned	in collection	Animalia | Insecta | Hymenoptera	Apidae	Centris	poecila	species		Lepeletier, 1841	Cuba	Havana	Boyeros, Santiago de las Vegas	1951.x.15	Genaro
MNHNC	18.000766	Preserved Specimen		adult	pinned	in collection	Animalia | Insecta | Hymenoptera	Apidae	Centris	poecila	species		Lepeletier, 1841	Cuba	Havana	Boyeros, Santiago de las Vegas	1951.x.15	Genaro
MNHNC	18.000768	Preserved Specimen		adult	pinned	in collection	Animalia | Insecta | Hymenoptera	Apidae	Centris	poecila	species		Lepeletier, 1841	Cuba	Mayabeque	Güines	1986.xii.10	Genaro
MNHNC	18.000778	Preserved Specimen		adult	pinned	in collection	Animalia | Insecta | Hymenoptera	Apidae	Centris	poecila	species		Lepeletier, 1841	Cuba	Havana	La Habana del Este, La Cabaña, Litoral Costa Norte	1999.v	Genaro
MNHN	EY38364	Preserved Specimen		adult	pinned	in collection	Animalia | Insecta | Hymenoptera	Apidae	Centris	aethiops	species		Cresson, 1865	Cuba	Havana		1909	Duarte
MNHN	EY38370	Preserved Specimen		adult	pinned	in collection	Animalia | Insecta | Hymenoptera	Apidae	Centris	aethiops	species		Cresson, 1865	Cuba	Havana		1909	Duarte
MNHN	EY38371	Preserved Specimen		adult	pinned	in collection	Animalia | Insecta | Hymenoptera	Apidae	Centris	aethiops	species		Cresson, 1865	Cuba	Havana		1909	Duarte
MNHN	EY38372	Preserved Specimen		adult	pinned	in collection	Animalia | Insecta | Hymenoptera	Apidae	Centris	aethiops	species		Cresson, 1865	Cuba	Havana		1909	Duarte
MNHN	EY38374	Preserved Specimen		adult	pinned	in collection	Animalia | Insecta | Hymenoptera	Apidae	Centris	aethiops	species		Cresson, 1865	Cuba	Havana		1909	Duarte
MNHN	EY38380	Preserved Specimen		adult	pinned	in collection	Animalia | Insecta | Hymenoptera	Apidae	Centris	aethiops	species		Cresson, 1865	Cuba	Havana		1909	Duarte
MNHN	EY38383	Preserved Specimen		adult	pinned	in collection	Animalia | Insecta | Hymenoptera	Apidae	Centris	aethiops	species		Cresson, 1865	Cuba	Havana		1909	Duarte
MNHN	EY38384	Preserved Specimen		adult	pinned	in collection	Animalia | Insecta | Hymenoptera	Apidae	Centris	aethiops	species		Cresson, 1865	Cuba	Havana		1909	Duarte
MNHN	EY38385	Preserved Specimen		adult	pinned	in collection	Animalia | Insecta | Hymenoptera	Apidae	Centris	aethiops	species		Cresson, 1865	Cuba	Havana		1909	Duarte
MNHN	EY38387	Preserved Specimen		adult	pinned	in collection	Animalia | Insecta | Hymenoptera	Apidae	Centris	aethiops	species		Cresson, 1865	Cuba	Havana		1909	Duarte
MNHN	EY38388	Preserved Specimen		adult	pinned	in collection	Animalia | Insecta | Hymenoptera	Apidae	Centris	aethiops	species		Cresson, 1865	Cuba	Havana		1909	Duarte
MNHN	EY38389	Preserved Specimen		adult	pinned	in collection	Animalia | Insecta | Hymenoptera	Apidae	Centris	aethiops	species		Cresson, 1865	Cuba	Havana		1909	Duarte
MNHN	EY38390	Preserved Specimen		adult	pinned	in collection	Animalia | Insecta | Hymenoptera	Apidae	Centris	aethiops	species		Cresson, 1865	Cuba	Havana		1909	Duarte
MNHN	EY38391	Preserved Specimen		adult	pinned	in collection	Animalia | Insecta | Hymenoptera	Apidae	Centris	aethiops	species		Cresson, 1865	Cuba	Havana		1909	Duarte
MNHN	EY38394	Preserved Specimen		adult	pinned	in collection	Animalia | Insecta | Hymenoptera	Apidae	Centris	aethiops	species		Cresson, 1865	Cuba	Havana		1909	Duarte
MNHN	EY38395	Preserved Specimen		adult	pinned	in collection	Animalia | Insecta | Hymenoptera	Apidae	Centris	aethiops	species		Cresson, 1865	Cuba	Havana		1909	Duarte
MNHN	EY38397	Preserved Specimen		adult	pinned	in collection	Animalia | Insecta | Hymenoptera	Apidae	Centris	aethiops	species		Cresson, 1865	Cuba	Havana		1909	Duarte
MNHN	EY38398	Preserved Specimen		adult	pinned	in collection	Animalia | Insecta | Hymenoptera	Apidae	Centris	aethiops	species		Cresson, 1865	Cuba	Havana		1909	Duarte
MNHN	EY38365	Preserved Specimen		adult	pinned	in collection	Animalia | Insecta | Hymenoptera	Apidae	Centris	cornuta	species		Cresson, 1865	Cuba	Havana		1909	Duarte
MNHN	EY38366	Preserved Specimen		adult	pinned	in collection	Animalia | Insecta | Hymenoptera	Apidae	Centris	cornuta	species		Cresson, 1865	Cuba	Havana		1909	Duarte
MNHN	EY38367	Preserved Specimen		adult	pinned	in collection	Animalia | Insecta | Hymenoptera	Apidae	Centris	cornuta	species		Cresson, 1865	Cuba	Havana		1909	Duarte
MNHN	EY38368	Preserved Specimen		adult	pinned	in collection	Animalia | Insecta | Hymenoptera	Apidae	Centris	cornuta	species		Cresson, 1865	Cuba	Havana		1909	Duarte
MNHN	EY38369	Preserved Specimen		adult	pinned	in collection	Animalia | Insecta | Hymenoptera	Apidae	Centris	cornuta	species		Cresson, 1865	Cuba	Havana		1909	Duarte
MNHN	EY38373	Preserved Specimen		adult	pinned	in collection	Animalia | Insecta | Hymenoptera	Apidae	Centris	cornuta	species		Cresson, 1865	Cuba	Havana		1909	Snelling
MNHN	EY38375	Preserved Specimen		adult	pinned	in collection	Animalia | Insecta | Hymenoptera	Apidae	Centris	cornuta	species		Cresson, 1865	Cuba	Havana		1909	Duarte
MNHN	EY38376	Preserved Specimen		adult	pinned	in collection	Animalia | Insecta | Hymenoptera	Apidae	Centris	cornuta	species		Cresson, 1865	Cuba	Havana		1909	Duarte
MNHN	EY38377	Preserved Specimen		adult	pinned	in collection	Animalia | Insecta | Hymenoptera	Apidae	Centris	cornuta	species		Cresson, 1865	Cuba	Havana		1909	Duarte
MNHN	EY38378	Preserved Specimen		adult	pinned	in collection	Animalia | Insecta | Hymenoptera	Apidae	Centris	cornuta	species		Cresson, 1865	Cuba	Havana		1909	Duarte
MNHN	EY38379	Preserved Specimen		adult	pinned	in collection	Animalia | Insecta | Hymenoptera	Apidae	Centris	cornuta	species		Cresson, 1865	Cuba	Havana		1909	Duarte
MNHN	EY38381	Preserved Specimen		adult	pinned	in collection	Animalia | Insecta | Hymenoptera	Apidae	Centris	cornuta	species		Cresson, 1865	Cuba	Havana		1909	Duarte
MNHN	EY38382	Preserved Specimen		adult	pinned	in collection	Animalia | Insecta | Hymenoptera	Apidae	Centris	cornuta	species		Cresson, 1865	Cuba	Havana		1909	Duarte
MNHN	EY38386	Preserved Specimen		adult	pinned	in collection	Animalia | Insecta | Hymenoptera	Apidae	Centris	cornuta	species		Cresson, 1865	Cuba	Havana		1909	Duarte
MNHN	EY38392	Preserved Specimen		adult	pinned	in collection	Animalia | Insecta | Hymenoptera	Apidae	Centris	cornuta	species		Cresson, 1865	Cuba	Havana		1909	Duarte
MNHN	EY38393	Preserved Specimen		adult	pinned	in collection	Animalia | Insecta | Hymenoptera	Apidae	Centris	cornuta	species		Cresson, 1865	Cuba	Havana		1909	Duarte
MNHN	EY38396	Preserved Specimen		adult	pinned	in collection	Animalia | Insecta | Hymenoptera	Apidae	Centris	cornuta	species		Cresson, 1865	Cuba	Havana		1909	Duarte
MNHNC	18.001089	Preserved Specimen		adult	pinned	in collection	Animalia | Insecta | Hymenoptera	Apidae	Ceratina	cyaniventris	species		Smith, 1907	Cuba	Havana	Playa, El Laguito	1966.v	Genaro
MNHNC	18.001090	Preserved Specimen		adult	pinned	in collection	Animalia | Insecta | Hymenoptera	Apidae	Ceratina	cyaniventris	species		Smith, 1907	Cuba	Havana	La Lisa, San Agustín	1998.viii	Genaro
MNHNC	18.001091	Preserved Specimen		adult	pinned	in collection	Animalia | Insecta | Hymenoptera	Apidae	Ceratina	cyaniventris	species		Smith, 1907	Cuba	Havana	Boyeros, Santiago de las Vegas	1948.v.18	Genaro
MNHNC	18.001092	Preserved Specimen		adult	pinned	in collection	Animalia | Insecta | Hymenoptera	Apidae	Ceratina	cyaniventris	species		Smith, 1907	Cuba	Mayabeque	Santa Cruz del Norte, Loma San Cayetano	1962.iv.29	Genaro
MNHNC	18.001093	Preserved Specimen		adult	pinned	in collection	Animalia | Insecta | Hymenoptera	Apidae	Ceratina	cyaniventris	species		Smith, 1907	Cuba	Havana	Playa, El Laguito	1965.x	Genaro
MNHNC	18.001097	Preserved Specimen		adult	pinned	in collection	Animalia | Insecta | Hymenoptera	Apidae	Ceratina	cyaniventris	species		Smith, 1907	Cuba	Havana	Playa, El Laguito	1967.v	Genaro
MNHNC	18.001100	Preserved Specimen		adult	pinned	in collection	Animalia | Insecta | Hymenoptera	Apidae	Ceratina	cyaniventris	species		Smith, 1907	Cuba	Havana	Playa, El Laguito	1966.v	Genaro
MNHNC	18.001101	Preserved Specimen		adult	pinned	in collection	Animalia | Insecta | Hymenoptera	Apidae	Ceratina	cyaniventris	species		Smith, 1907	Cuba	Havana	Playa, El Laguito	1966.v	Genaro
MNHNC	18.001108	Preserved Specimen		adult	pinned	in collection	Animalia | Insecta | Hymenoptera	Apidae	Ceratina	cyaniventris	species		Smith, 1907	Cuba	Havana	La Habana del Este, Cojimar	1964.i	Genaro
MNHNC	18.001109	Preserved Specimen		adult	pinned	in collection	Animalia | Insecta | Hymenoptera	Apidae	Ceratina	cyaniventris	species		Smith, 1907	Cuba	Havana	Playa, El Laguito	1966.v	Genaro
MNHNC	18.001111	Preserved Specimen		adult	pinned	in collection	Animalia | Insecta | Hymenoptera	Apidae	Ceratina	cyaniventris	species		Smith, 1907	Cuba	Havana	Plaza, Vedado, Parque Almendares	1998.viii	Genaro
MNHNC	18.001112	Preserved Specimen		adult	pinned	in collection	Animalia | Insecta | Hymenoptera	Apidae	Ceratina	cyaniventris	species		Smith, 1907	Cuba	Havana	Plaza, Vedado, Parque Almendares	1998.viii	Genaro
MNHNC	18.001113	Preserved Specimen		adult	pinned	in collection	Animalia | Insecta | Hymenoptera	Apidae	Ceratina	cyaniventris	species		Smith, 1907	Cuba	Havana	Plaza, Vedado, Parque Almendares	1998.viii	Genaro
MNHNC	18.001114	Preserved Specimen		adult	pinned	in collection	Animalia | Insecta | Hymenoptera	Apidae	Ceratina	cyaniventris	species		Smith, 1907	Cuba	Havana	Playa, El Laguito	1966.v	Genaro
MNHNC	18.001115	Preserved Specimen		adult	pinned	in collection	Animalia | Insecta | Hymenoptera	Apidae	Ceratina	cyaniventris	species		Smith, 1907	Cuba	Mayabeque	Santa Cruz del Norte, Loma San Cayetano	1962.iv	Genaro
MNHNC	18.001116	Preserved Specimen		adult	pinned	in collection	Animalia | Insecta | Hymenoptera	Apidae	Ceratina	cyaniventris	species		Smith, 1907	Cuba	Havana	Playa, El Laguito	1966.v	Genaro
MNHNC	18.001117	Preserved Specimen		adult	pinned	in collection	Animalia | Insecta | Hymenoptera	Apidae	Ceratina	cyaniventris	species		Smith, 1907	Cuba	Havana	Boyeros, Santiago de las Vegas	1963.iii	Genaro
MNHNC	18.001119	Preserved Specimen		adult	pinned	in collection	Animalia | Insecta | Hymenoptera	Apidae	Ceratina	cyaniventris	species		Smith, 1907	Cuba	Mayabeque	Desembarcadero del Río Santa Ana	1961.x	Genaro
MNHNC	18.001122	Preserved Specimen		adult	pinned	in collection	Animalia | Insecta | Hymenoptera	Apidae	Ceratina	cyaniventris	species		Smith, 1907	Cuba	Havana	Plaza, Vedado, Parque Almendares	1998.viii	Genaro
MNHNC	18.001123	Preserved Specimen		adult	pinned	in collection	Animalia | Insecta | Hymenoptera	Apidae	Ceratina	cyaniventris	species		Smith, 1907	Cuba	Havana	Plaza, Vedado, Parque Almendares	1998.vi	Genaro
MNHN	EY38322	Preserved Specimen		adult	pinned	in collection	Animalia | Insecta | Hymenoptera	Apidae	Ceratina	cyaniventris	species		Smith, 1907	Cuba	Havana		1909	Duarte
IES	n/a	Preserved Specimen		adult	pinned	in collection	Animalia | Insecta | Hymenoptera	Apidae	Ceratina	cyaniventris	species		Smith, 1907	Cuba	Mayabeque	Santa Cruz del Norte, Jibacoa	1962.iv	-
IES	n/a	Preserved Specimen		adult	pinned	in collection	Animalia | Insecta | Hymenoptera	Apidae	Ceratina	cyaniventris	species		Smith, 1907	Cuba	Mayabeque	Santa Cruz del Norte, Jibacoa	1962.iv	-
IES	n/a	Preserved Specimen		adult	pinned	in collection	Animalia | Insecta | Hymenoptera	Apidae	Ceratina	cyaniventris	species		Smith, 1907	Cuba	Mayabeque	Santa Cruz del Norte, Jibacoa	1962.iv	-
IES	n/a	Preserved Specimen		adult	pinned	in collection	Animalia | Insecta | Hymenoptera	Apidae	Ceratina	cyaniventris	species		Smith, 1907	Cuba	Havana	Boyeros, Santiago de las Vegas	1963.iii	-
IES	n/a	Preserved Specimen		adult	pinned	in collection	Animalia | Insecta | Hymenoptera	Apidae	Ceratina	cyaniventris	species		Smith, 1907	Cuba	Mayabeque	Santa Cruz del Norte, Jibacoa	1962.iv	-
IES	n/a	Preserved Specimen		adult	pinned	in collection	Animalia | Insecta | Hymenoptera	Apidae	Ceratina	cyaniventris	species		Smith, 1907	Cuba	Mayabeque	Santa Cruz del Norte, Jibacoa	1962.iv	-
IES	n/a	Preserved Specimen		adult	pinned	in collection	Animalia | Insecta | Hymenoptera	Apidae	Ceratina	cyaniventris	species		Smith, 1907	Cuba	Mayabeque	Santa Cruz del Norte, Jibacoa	1962.iv	-
IES	n/a	Preserved Specimen		adult	pinned	in collection	Animalia | Insecta | Hymenoptera	Apidae	Ceratina	cyaniventris	species		Smith, 1907	Cuba	Havana	Boyeros, Santiago de las Vegas	1962.iii	-
IES	n/a	Preserved Specimen		adult	pinned	in collection	Animalia | Insecta | Hymenoptera	Apidae	Ceratina	cyaniventris	species		Smith, 1907	Cuba	Havana	Plaza, Vedado, Parque Almendares	1939.iv	-
IES	n/a	Preserved Specimen		adult	pinned	in collection	Animalia | Insecta | Hymenoptera	Apidae	Ceratina	cyaniventris	species		Smith, 1907	Cuba	Havana	Plaza, Vedado, Parque Almendares	1939.iv	-
IES	n/a	Preserved Specimen		adult	pinned	in collection	Animalia | Insecta | Hymenoptera	Apidae	Ceratina	cyaniventris	species		Smith, 1907	Cuba	Havana	Plaza, Vedado, Parque Almendares	1939.iv	-
IES	n/a	Preserved Specimen		adult	pinned	in collection	Animalia | Insecta | Hymenoptera	Apidae	Ceratina	cyaniventris	species		Smith, 1907	Cuba	Havana	Plaza, Vedado, Parque Almendares	1939.iv	-
IES	n/a	Preserved Specimen		adult	pinned	in collection	Animalia | Insecta | Hymenoptera	Apidae	Ceratina	cyaniventris	species		Smith, 1907	Cuba	Havana	Plaza, Vedado, Parque Almendares	1939.iv	-
IES	n/a	Preserved Specimen		adult	pinned	in collection	Animalia | Insecta | Hymenoptera	Apidae	Ceratina	cyaniventris	species		Smith, 1907	Cuba	Havana	Plaza, Vedado, Parque Almendares	1939.iv	-
MNHNC	18.000895	Preserved Specimen		adult	pinned	in collection	Animalia | Insecta | Hymenoptera	Apidae	Ceratina	cockerelli	species		Cresson, 1865	Cuba	Artemisa	Alquízar, Guanímar	1967.ix	Genaro
MNHNC	18.000896	Preserved Specimen		adult	pinned	in collection	Animalia | Insecta | Hymenoptera	Apidae	Ceratina	cockerelli	species		Cresson, 1865	Cuba	Artemisa	Alquízar, Guanímar	1967.ix	Genaro
MNHNC	18.000449	Preserved Specimen		adult	pinned	in collection	Animalia | Insecta | Hymenoptera	Megachilidae	Coelioxys	rufipes	species		Guérin-Méneville, 1844	Cuba	Havana	Arroyo Naranjo, Managua	1979.xii	Genaro
MNHNC	18.000452	Preserved Specimen		adult	pinned	in collection	Animalia | Insecta | Hymenoptera	Megachilidae	Coelioxys	rufipes	species		Guérin-Méneville, 1844	Cuba	Mayabeque	San Nicolás de Bari, Playa Caimito	1992.viii	Genaro
MNHNC	18.000457	Preserved Specimen		adult	pinned	in collection	Animalia | Insecta | Hymenoptera	Megachilidae	Coelioxys	rufipes	species		Guérin-Méneville, 1844	Cuba	Mayabeque	San José de las Lajas, Tapaste, Cueva del Indio	1996.iii.23	Genaro
MNHNC	18.000458	Preserved Specimen		adult	pinned	in collection	Animalia | Insecta | Hymenoptera	Megachilidae	Coelioxys	rufipes	species		Guérin-Méneville, 1844	Cuba	Mayabeque	Güines	1993.iv.16	Genaro
MNHNC	18.000459	Preserved Specimen		adult	pinned	in collection	Animalia | Insecta | Hymenoptera	Megachilidae	Coelioxys	rufipes	species		Guérin-Méneville, 1844	Cuba	Mayabeque	Güines	1992.xii.28	Genaro
MNHNC	18.000461	Preserved Specimen		adult	pinned	in collection	Animalia | Insecta | Hymenoptera	Megachilidae	Coelioxys	rufipes	species		Guérin-Méneville, 1844	Cuba	Mayabeque	Santa Cruz del Norte, Bacunayagua	1993.v	Genaro
MNHNC	18.000464	Preserved Specimen		adult	pinned	in collection	Animalia | Insecta | Hymenoptera	Megachilidae	Coelioxys	rufipes	species		Guérin-Méneville, 1844	Cuba	Mayabeque	Güines	1989.i	Genaro
MNHNC	18.000470	Preserved Specimen		adult	pinned	in collection	Animalia | Insecta | Hymenoptera	Megachilidae	Coelioxys	rufipes	species		Guérin-Méneville, 1844	Cuba	Mayabeque	Güines	1989.iii	Genaro
MNHNC	18.000471	Preserved Specimen		adult	pinned	in collection	Animalia | Insecta | Hymenoptera	Megachilidae	Coelioxys	rufipes	species		Guérin-Méneville, 1844	Cuba	Mayabeque	San Nicolás de Bari, Playa Caimito	1990.x	Genaro
MNHNC	18.000473	Preserved Specimen		adult	pinned	in collection	Animalia | Insecta | Hymenoptera	Megachilidae	Coelioxys	rufipes	species		Guérin-Méneville, 1844	Cuba	Mayabeque	San Nicolás de Bari, Playa Caimito	1990.xii	Genaro
MNHNC	18.000476	Preserved Specimen		adult	pinned	in collection	Animalia | Insecta | Hymenoptera	Megachilidae	Coelioxys	rufipes	species		Guérin-Méneville, 1844	Cuba	Havana	Boyeros, Santiago de las Vegas	1951.viii.23	Genaro
MNHNC	18.000486	Preserved Specimen		adult	pinned	in collection	Animalia | Insecta | Hymenoptera	Megachilidae	Coelioxys	rufipes	species		Guérin-Méneville, 1844	Cuba	Mayabeque	San José de las Lajas, Camoa	1994.x	Genaro
MNHNC	18.000492	Preserved Specimen		adult	pinned	in collection	Animalia | Insecta | Hymenoptera	Megachilidae	Coelioxys	rufipes	species		Guérin-Méneville, 1844	Cuba	Artemisa	San Antonio de los Baños	1974.vii	Genaro
MNHN	EY39023	Preserved Specimen		adult	pinned	in collection	Animalia | Insecta | Hymenoptera	Megachilidae	Coelioxys	rufipes	species		Guérin-Méneville, 1844	Cuba	Havana		1914	Duarte
MNHN	EY39025	Preserved Specimen		adult	pinned	in collection	Animalia | Insecta | Hymenoptera	Megachilidae	Coelioxys	rufipes	species		Guérin-Méneville, 1844	Cuba	Havana		1914	Duarte
MNHN	EY39026	Preserved Specimen		adult	pinned	in collection	Animalia | Insecta | Hymenoptera	Megachilidae	Coelioxys	rufipes	species		Guérin-Méneville, 1844	Cuba	Havana		1914	Duarte
IES	n/a	Preserved Specimen		adult	pinned	in collection	Animalia | Insecta | Hymenoptera	Megachilidae	Coelioxys	rufipes	species		Guérin-Méneville, 1844	Cuba	Mayabeque	Melena del Sur	1963.v	-
IES	n/a	Preserved Specimen		adult	pinned	in collection	Animalia | Insecta | Hymenoptera	Megachilidae	Coelioxys	rufipes	species		Guérin-Méneville, 1844	Cuba	Havana	Boyeros, Santiago de las Vegas	1947.i.07	-
IES	n/a	Preserved Specimen		adult	pinned	in collection	Animalia | Insecta | Hymenoptera	Megachilidae	Coelioxys	rufipes	species		Guérin-Méneville, 1844	Cuba	Mayabeque	San Nicolás de Bari, Playa Caimito	1990.i	-
IES	n/a	Preserved Specimen		adult	pinned	in collection	Animalia | Insecta | Hymenoptera	Megachilidae	Coelioxys	rufipes	species		Guérin-Méneville, 1844	Cuba	Mayabeque	Güines	1989.i	-
IES	n/a	Preserved Specimen		adult	pinned	in collection	Animalia | Insecta | Hymenoptera	Megachilidae	Coelioxys	rufipes	species		Guérin-Méneville, 1844	Cuba	Artemisa	Mariel, Guajaibón	1987.i	-
Literatura	Literatura	Preserved Specimen		adult	pinned	in collection	Animalia | Insecta | Hymenoptera	Megachilidae	Coelioxys	sannicolarensis	species		Genaro, 2001	Cuba	Mayabeque		1994.iv.12
MNHN	EY39024	Preserved Specimen		adult	pinned	in collection	Animalia | Insecta | Hymenoptera	Megachilidae	Coelioxys	tridentata	species		(Fabricius, 1775)	Cuba	Havana		1908	Duarte
MNHNC	18.000008	Preserved Specimen		adult	pinned	in collection	Animalia | Insecta | Hymenoptera	Colletidae	Colletes	submarginata	species		Cresson, 1865	Cuba	Mayabeque	Santa Cruz del Norte, Loma San Cayetano	1962.i	Genaro
MNHNC	18.000011	Preserved Specimen		adult	pinned	in collection	Animalia | Insecta | Hymenoptera	Colletidae	Colletes	submarginata	species		Cresson, 1865	Cuba	Havana	Boyeros, Santiago de las Vegas	1996.ix.06	Genaro
MNHNC	18.000014	Preserved Specimen		adult	pinned	in collection	Animalia | Insecta | Hymenoptera	Colletidae	Colletes	submarginata	species		Cresson, 1865	Cuba	Mayabeque	Güines, La Fosforita	1986.xii.22	Genaro
IES	n/a	Preserved Specimen		adult	pinned	in collection	Animalia | Insecta | Hymenoptera	Colletidae	Colletes	submarginata	species		Cresson, 1865	Cuba	Mayabeque	Güira de Melena	1986.xii.22	-
IES	n/a	Preserved Specimen		adult	pinned	in collection	Animalia | Insecta | Hymenoptera	Apidae	Epeolus	pulchellus	species		Cresson, 1865	Cuba	Havana	Boyeros, Santiago de las Vegas	xxx	-
MNHN	EY38400	Preserved Specimen		adult	pinned	in collection	Animalia | Insecta | Hymenoptera	Apidae	Exomalopsis	pulchella	species		Cresson, 1865	Cuba	Havana		1909	Duarte
MNHN	EY38401	Preserved Specimen		adult	pinned	in collection	Animalia | Insecta | Hymenoptera	Apidae	Exomalopsis	pulchella	species		Cresson, 1865	Cuba	Havana		1909	Duarte
MNHN	EY38403	Preserved Specimen		adult	pinned	in collection	Animalia | Insecta | Hymenoptera	Apidae	Exomalopsis	pulchella	species		Cresson, 1865	Cuba	Havana		1909	Silveira
MNHN	EY38404	Preserved Specimen		adult	pinned	in collection	Animalia | Insecta | Hymenoptera	Apidae	Exomalopsis	pulchella	species		Cresson, 1865	Cuba	Havana		1909	Friese
MNHN	EY38405	Preserved Specimen		adult	pinned	in collection	Animalia | Insecta | Hymenoptera	Apidae	Exomalopsis	pulchella	species		Cresson, 1865	Cuba	Havana		1909	Duarte
MNHN	EY38406	Preserved Specimen		adult	pinned	in collection	Animalia | Insecta | Hymenoptera	Apidae	Exomalopsis	pulchella	species		Cresson, 1865	Cuba	Havana		1909	Duarte
MNHN	EY38407	Preserved Specimen		adult	pinned	in collection	Animalia | Insecta | Hymenoptera	Apidae	Exomalopsis	pulchella	species		Cresson, 1865	Cuba	Havana		1909	Duarte
MNHN	EY38408	Preserved Specimen		adult	pinned	in collection	Animalia | Insecta | Hymenoptera	Apidae	Exomalopsis	pulchella	species		Cresson, 1865	Cuba	Havana		1909	Duarte
MNHN	EY38409	Preserved Specimen		adult	pinned	in collection	Animalia | Insecta | Hymenoptera	Apidae	Exomalopsis	pulchella	species		Cresson, 1865	Cuba	Havana		1909	Duarte
MNHN	EY38410	Preserved Specimen		adult	pinned	in collection	Animalia | Insecta | Hymenoptera	Apidae	Exomalopsis	pulchella	species		Cresson, 1865	Cuba	Havana		1909	Duarte
MNHN	EY38411	Preserved Specimen		adult	pinned	in collection	Animalia | Insecta | Hymenoptera	Apidae	Exomalopsis	pulchella	species		Cresson, 1865	Cuba	Havana		1909	Duarte
MNHN	EY38422	Preserved Specimen		adult	pinned	in collection	Animalia | Insecta | Hymenoptera	Apidae	Exomalopsis	pulchella	species		Cresson, 1865	Cuba	Havana		1915	Duarte
MNHN	EY38423	Preserved Specimen		adult	pinned	in collection	Animalia | Insecta | Hymenoptera	Apidae	Exomalopsis	pulchella	species		Cresson, 1865	Cuba	Havana		1867	Duarte
MNHN	EY38427	Preserved Specimen		adult	pinned	in collection	Animalia | Insecta | Hymenoptera	Apidae	Exomalopsis	pulchella	species		Cresson, 1865	Cuba	Havana		1908	Duarte
IES	n/a	Preserved Specimen		adult	pinned	in collection	Animalia | Insecta | Hymenoptera	Apidae	Exomalopsis	pulchella	species		Cresson, 1865	Cuba	Mayabeque	Güines	1962.iv	-
MNHNC	18.000530	Preserved Specimen		adult	pinned	in collection	Animalia | Insecta | Hymenoptera	Apidae	Exomalopsis	similis	species		Cresson, 1865	Cuba	Havana	Boyeros, Santiago de las Vegas	1951.x.09	Genaro
MNHNC	18.000532	Preserved Specimen		adult	pinned	in collection	Animalia | Insecta | Hymenoptera	Apidae	Exomalopsis	similis	species		Cresson, 1865	Cuba	Mayabeque	Güines	1988.xii.03	Genaro
MNHNC	18.000533	Preserved Specimen		adult	pinned	in collection	Animalia | Insecta | Hymenoptera	Apidae	Exomalopsis	similis	species		Cresson, 1865	Cuba	Mayabeque	La Salud, Cueva El Tunel	1962.ix	Genaro
MNHNC	18.000538	Preserved Specimen		adult	pinned	in collection	Animalia | Insecta | Hymenoptera	Apidae	Exomalopsis	similis	species		Cresson, 1865	Cuba	Havana	Boyeros, Santiago de las Vegas	1951.x.03	Genaro
MNHNC	18.000542	Preserved Specimen		adult	pinned	in collection	Animalia | Insecta | Hymenoptera	Apidae	Exomalopsis	similis	species		Cresson, 1865	Cuba	Mayabeque	Güines	1988.xii.11	Genaro
MNHNC	18.000561	Preserved Specimen		adult	pinned	in collection	Animalia | Insecta | Hymenoptera	Apidae	Exomalopsis	similis	species		Cresson, 1865	Cuba	Havana	Boyeros, Santiago de las Vegas	1963.v	Genaro
MNHNC	18.000562	Preserved Specimen		adult	pinned	in collection	Animalia | Insecta | Hymenoptera	Apidae	Exomalopsis	similis	species		Cresson, 1865	Cuba	Mayabeque	Santa Cruz del Norte, El Narigón, Puerto Escondido	1988.ix.30	Genaro
MNHNC	18.000566	Preserved Specimen		adult	pinned	in collection	Animalia | Insecta | Hymenoptera	Apidae	Exomalopsis	similis	species		Cresson, 1865	Cuba	Mayabeque	Santa Cruz del Norte, Litoral Costa Norte, Norte Bacunayagua	1970.v	Genaro
MNHNC	18.000568	Preserved Specimen		adult	pinned	in collection	Animalia | Insecta | Hymenoptera	Apidae	Exomalopsis	similis	species		Cresson, 1865	Cuba	Havana	10 de Octubre, Vibora	1989.i.08	Genaro
MNHNC	18.000572	Preserved Specimen		adult	pinned	in collection	Animalia | Insecta | Hymenoptera	Apidae	Exomalopsis	similis	species		Cresson, 1865	Cuba	Mayabeque	San Nicolás de Bari	1994.iii.20	Genaro
MNHNC	18.000578	Preserved Specimen		adult	pinned	in collection	Animalia | Insecta | Hymenoptera	Apidae	Exomalopsis	similis	species		Cresson, 1865	Cuba	Artemisa	San Antonio de los Baños, Laguna de Ariguanabo	1980.vii	Genaro
MNHNC	18.000579	Preserved Specimen		adult	pinned	in collection	Animalia | Insecta | Hymenoptera	Apidae	Exomalopsis	similis	species		Cresson, 1865	Cuba	Artemisa	San Antonio de los Baños, Laguna de Ariguanabo	1980.vii	Genaro
MNHNC	18.000580	Preserved Specimen		adult	pinned	in collection	Animalia | Insecta | Hymenoptera	Apidae	Exomalopsis	similis	species		Cresson, 1865	Cuba	Artemisa	San Antonio de los Baños, Laguna de Ariguanabo	1980.vii	Genaro
MNHNC	18.000586	Preserved Specimen		adult	pinned	in collection	Animalia | Insecta | Hymenoptera	Apidae	Exomalopsis	similis	species		Cresson, 1865	Cuba	Mayabeque	Güines	1989.iii.10	Genaro
MNHNC	18.000587	Preserved Specimen		adult	pinned	in collection	Animalia | Insecta | Hymenoptera	Apidae	Exomalopsis	similis	species		Cresson, 1865	Cuba	Havana	La Habana del Este, Campo Florido, Loma La Coca (Alrededores)	1972.iv	Genaro
MNHNC	18.000588	Preserved Specimen		adult	pinned	in collection	Animalia | Insecta | Hymenoptera	Apidae	Exomalopsis	similis	species		Cresson, 1865	Cuba	Artemisa	San Antonio de los Baños, Laguna de Ariguanabo	1980.vii	Genaro
MNHNC	18.000590	Preserved Specimen		adult	pinned	in collection	Animalia | Insecta | Hymenoptera	Apidae	Exomalopsis	similis	species		Cresson, 1865	Cuba	Artemisa	San Antonio de los Baños, Laguna de Ariguanabo	1955.vii	Genaro
MNHNC	18.000593	Preserved Specimen		adult	pinned	in collection	Animalia | Insecta | Hymenoptera	Apidae	Exomalopsis	similis	species		Cresson, 1865	Cuba	Mayabeque	San Nicolás de Bari	1993.ix.28	Genaro
MNHNC	18.000595	Preserved Specimen		adult	pinned	in collection	Animalia | Insecta | Hymenoptera	Apidae	Exomalopsis	similis	species		Cresson, 1865	Cuba	Artemisa	San Antonio de los Baños, Laguna de Ariguanabo	1980.vii	Genaro
MNHNC	18.000596	Preserved Specimen		adult	pinned	in collection	Animalia | Insecta | Hymenoptera	Apidae	Exomalopsis	similis	species		Cresson, 1865	Cuba	Mayabeque	San José de las Lajas, Tapaste, Sitio Perdido	1979.vi	Genaro
MNHNC	18.000598	Preserved Specimen		adult	pinned	in collection	Animalia | Insecta | Hymenoptera	Apidae	Exomalopsis	similis	species		Cresson, 1865	Cuba	Havana	Boyeros, Santiago de las Vegas	1967.i.27	Genaro
MNHNC	18.000601	Preserved Specimen		adult	pinned	in collection	Animalia | Insecta | Hymenoptera	Apidae	Exomalopsis	similis	species		Cresson, 1865	Cuba	Artemisa	San Antonio de los Baños	1993.ii	Genaro
MNHNC	18.000605	Preserved Specimen		adult	pinned	in collection	Animalia | Insecta | Hymenoptera	Apidae	Exomalopsis	similis	species		Cresson, 1865	Cuba	Havana	Arroyo Naranjo, Managua, Zona 5	1979.xii	Genaro
MNHNC	18.000607	Preserved Specimen		adult	pinned	in collection	Animalia | Insecta | Hymenoptera	Apidae	Exomalopsis	similis	species		Cresson, 1865	Cuba	Artemisa	San Antonio de los Baños, Laguna de Ariguanabo	1955.vii	Genaro
MNHNC	18.000608	Preserved Specimen		adult	pinned	in collection	Animalia | Insecta | Hymenoptera	Apidae	Exomalopsis	similis	species		Cresson, 1865	Cuba	Havana	Boyeros, Santiago de las Vegas	1967.ii.viii.01	Genaro
MNHNC	18.000609	Preserved Specimen		adult	pinned	in collection	Animalia | Insecta | Hymenoptera	Apidae	Exomalopsis	similis	species		Cresson, 1865	Cuba	Havana	Boyeros, Santiago de las Vegas	1967.ii.viii.01	Genaro
MNHNC	18.000610	Preserved Specimen		adult	pinned	in collection	Animalia | Insecta | Hymenoptera	Apidae	Exomalopsis	similis	species		Cresson, 1865	Cuba	Mayabeque	Santa Cruz del Norte, Loma San Cayetano	1962.i	Genaro
MNHNC	18.000615	Preserved Specimen		adult	pinned	in collection	Animalia | Insecta | Hymenoptera	Apidae	Exomalopsis	similis	species		Cresson, 1865	Cuba	Mayabeque	Jaruco, Sierra de Jaruco	1966.iii	Genaro
MNHNC	18.000617	Preserved Specimen		adult	pinned	in collection	Animalia | Insecta | Hymenoptera	Apidae	Exomalopsis	similis	species		Cresson, 1865	Cuba	Havana	Habana Vieja,Museo Nacional de Historia Natural de Cuba	1989.ii.28	Genaro
MNHNC	18.000618	Preserved Specimen		adult	pinned	in collection	Animalia | Insecta | Hymenoptera	Apidae	Exomalopsis	similis	species		Cresson, 1865	Cuba	Artemisa	San Antonio de los Baños, Cortina Rompeviento	1989.viii	Genaro
MNHNC	18.000619	Preserved Specimen		adult	pinned	in collection	Animalia | Insecta | Hymenoptera	Apidae	Exomalopsis	similis	species		Cresson, 1865	Cuba	Artemisa	San Antonio de los Baños	1988.v.29	Genaro
MNHNC	18.000620	Preserved Specimen		adult	pinned	in collection	Animalia | Insecta | Hymenoptera	Apidae	Exomalopsis	similis	species		Cresson, 1865	Cuba	Artemisa	San Antonio de los Baños	1988.v.29	Genaro
MNHNC	18.000624	Preserved Specimen		adult	pinned	in collection	Animalia | Insecta | Hymenoptera	Apidae	Exomalopsis	similis	species		Cresson, 1865	Cuba	Mayabeque	Bejucal, Río Hondo	1996.x.27	Genaro
MNHN	EY38402	Preserved Specimen		adult	pinned	in collection	Animalia | Insecta | Hymenoptera	Apidae	Exomalopsis	similis	species		Cresson, 1865	Cuba	Havana		1909	Duarte
IES	n/a	Preserved Specimen		adult	pinned	in collection	Animalia | Insecta | Hymenoptera	Apidae	Exomalopsis	similis	species		Cresson, 1865	Cuba	Havana	Boyeros, Santiago de las Vegas	1967.i.27	-
IES	n/a	Preserved Specimen		adult	pinned	in collection	Animalia | Insecta | Hymenoptera	Apidae	Exomalopsis	similis	species		Cresson, 1865	Cuba	Havana	Boyeros, Santiago de las Vegas	1951.x.21	-
MNHNC	18.000900	Preserved Specimen		adult	pinned	in collection	Animalia | Insecta | Hymenoptera	Apidae	Florilegus	lanierii	species		Guérin-Méneville, 1844	Cuba	Havana	Boyeros, Santiago de las Vegas	1947.vii	Genaro
MNHNC	18.000901	Preserved Specimen		adult	pinned	in collection	Animalia | Insecta | Hymenoptera	Apidae	Florilegus	lanierii	species		Guérin-Méneville, 1844	Cuba	Havana	Boyeros, Santiago de las Vegas	xxxx	Genaro
MNHNC	18.000903	Preserved Specimen		adult	pinned	in collection	Animalia | Insecta | Hymenoptera	Apidae	Florilegus	lanierii	species		Guérin-Méneville, 1844	Cuba	Havana	Boyeros, Santiago de las Vegas	1921.x.18	Genaro
MNHNC	18.000919	Preserved Specimen		adult	pinned	in collection	Animalia | Insecta | Hymenoptera	Apidae	Florilegus	lanierii	species		Guérin-Méneville, 1844	Cuba	Havana	Boyeros, Santiago de las Vegas	1949.ix	Genaro
MNHNC	18.000921	Preserved Specimen		adult	pinned	in collection	Animalia | Insecta | Hymenoptera	Apidae	Florilegus	lanierii	species		Guérin-Méneville, 1844	Cuba	Havana	Boyeros, Santiago de las Vegas	1950.x	Genaro
MNHNC	18.000923	Preserved Specimen		adult	pinned	in collection	Animalia | Insecta | Hymenoptera	Apidae	Florilegus	lanierii	species		Guérin-Méneville, 1844	Cuba	Artemisa	San Antonio de los Baños, Laguna de Ariguanabo	1961.xii	Genaro
MNHNC	18.000052	Preserved Specimen		adult	pinned	in collection	Animalia | Insecta | Hymenoptera	Halictidae	Halictus	poeyi	species		Lepeletier, 1841	Cuba	Mayabeque	Santa Cruz del Norte, Loma San Cayetano	1963.x	Genaro
MNHNC	18.000053	Preserved Specimen		adult	pinned	in collection	Animalia | Insecta | Hymenoptera	Halictidae	Halictus	poeyi	species		Lepeletier, 1841	Cuba	Mayabeque	Güines	1962.iv	Genaro
MNHNC	18.000054	Preserved Specimen		adult	pinned	in collection	Animalia | Insecta | Hymenoptera	Halictidae	Halictus	poeyi	species		Lepeletier, 1841	Cuba	Havana	La Habana del Este, Costa Norte entre Tunel y La Habana del Este	1996.vi	Genaro
MNHNC	18.000055	Preserved Specimen		adult	pinned	in collection	Animalia | Insecta | Hymenoptera	Halictidae	Halictus	poeyi	species		Lepeletier, 1841	Cuba	Havana	Boyeros, Santiago de las Vegas	1962.viii	Genaro
MNHNC	18.000058	Preserved Specimen		adult	pinned	in collection	Animalia | Insecta | Hymenoptera	Halictidae	Halictus	poeyi	species		Lepeletier, 1841	Cuba	Artemisa	San Antonio de los Baños	1988.vii.14	Genaro
MNHNC	18.000059	Preserved Specimen		adult	pinned	in collection	Animalia | Insecta | Hymenoptera	Halictidae	Halictus	poeyi	species		Lepeletier, 1841	Cuba	Artemisa	Mariel, Márgenes del Río Mosquito	1987.xii.17	Genaro
MNHNC	18.000060	Preserved Specimen		adult	pinned	in collection	Animalia | Insecta | Hymenoptera	Halictidae	Halictus	poeyi	species		Lepeletier, 1841	Cuba	Havana	Boyeros, Santiago de las Vegas	1941.vii	Genaro
MNHNC	18.000061	Preserved Specimen		adult	pinned	in collection	Animalia | Insecta | Hymenoptera	Halictidae	Halictus	poeyi	species		Lepeletier, 1841	Cuba	Artemisa	San Antonio de los Baños, Laguna de Ariguanabo	1980.vii	Genaro
MNHNC	18.000062	Preserved Specimen		adult	pinned	in collection	Animalia | Insecta | Hymenoptera	Halictidae	Halictus	poeyi	species		Lepeletier, 1841	Cuba	Artemisa	San Antonio de los Baños, Márgenes del Río Ariguanabo	1987.xii	Genaro
MNHNC	18.000063	Preserved Specimen		adult	pinned	in collection	Animalia | Insecta | Hymenoptera	Halictidae	Halictus	poeyi	species		Lepeletier, 1841	Cuba	Mayabeque	San José de las Lajas, Tapaste, Sitio Perdido	1979.vi	Genaro
MNHNC	18.000064	Preserved Specimen		adult	pinned	in collection	Animalia | Insecta | Hymenoptera	Halictidae	Halictus	poeyi	species		Lepeletier, 1841	Cuba	Havana	Boyeros, Santiago de las Vegas	1963.v	Genaro
MNHNC	18.000066	Preserved Specimen		adult	pinned	in collection	Animalia | Insecta | Hymenoptera	Halictidae	Halictus	poeyi	species		Lepeletier, 1841	Cuba	Mayabeque	San José de las Lajas, Tapaste, Sitio Perdido	1979.vi	Genaro
MNHNC	18.000067	Preserved Specimen		adult	pinned	in collection	Animalia | Insecta | Hymenoptera	Halictidae	Halictus	poeyi	species		Lepeletier, 1841	Cuba	Mayabeque	San José de las Lajas, Tapaste, Sitio Perdido	1979.vi	Genaro
MNHNC	18.000068	Preserved Specimen		adult	pinned	in collection	Animalia | Insecta | Hymenoptera	Halictidae	Halictus	poeyi	species		Lepeletier, 1841	Cuba	Mayabeque	San José de las Lajas, Tapaste, Sitio Perdido	1979.vi	Genaro
MNHNC	18.000069	Preserved Specimen		adult	pinned	in collection	Animalia | Insecta | Hymenoptera	Halictidae	Halictus	poeyi	species		Lepeletier, 1841	Cuba	Mayabeque	San José de las Lajas, Tapaste, Sitio Perdido	1979.vi	Genaro
MNHNC	18.000070	Preserved Specimen		adult	pinned	in collection	Animalia | Insecta | Hymenoptera	Halictidae	Halictus	poeyi	species		Lepeletier, 1841	Cuba	Artemisa	San Antonio de los Baños, Laguna de Ariguanabo	1980.vii	Genaro
MNHNC	18.000071	Preserved Specimen		adult	pinned	in collection	Animalia | Insecta | Hymenoptera	Halictidae	Halictus	poeyi	species		Lepeletier, 1841	Cuba	Artemisa	San Antonio de los Baños, Laguna de Ariguanabo	1980.vii	Genaro
MNHNC	18.000072	Preserved Specimen		adult	pinned	in collection	Animalia | Insecta | Hymenoptera	Halictidae	Halictus	poeyi	species		Lepeletier, 1841	Cuba	Havana	Boyeros, Santiago de las Vegas	1941.vii	Genaro
MNHNC	18.000074	Preserved Specimen		adult	pinned	in collection	Animalia | Insecta | Hymenoptera	Halictidae	Halictus	poeyi	species		Lepeletier, 1841	Cuba	Mayabeque	Desembarcadero del Río Santa Ana	1961.x	Genaro
MNHNC	18.000075	Preserved Specimen		adult	pinned	in collection	Animalia | Insecta | Hymenoptera	Halictidae	Halictus	poeyi	species		Lepeletier, 1841	Cuba	Artemisa	San Antonio de los Baños, Cortina Rompeviento	1989.viii	Genaro
MNHNC	18.000076	Preserved Specimen		adult	pinned	in collection	Animalia | Insecta | Hymenoptera	Halictidae	Halictus	poeyi	species		Lepeletier, 1841	Cuba	Artemisa	San Antonio de los Baños	1988.v.24	Genaro
MNHNC	18.000077	Preserved Specimen		adult	pinned	in collection	Animalia | Insecta | Hymenoptera	Halictidae	Halictus	poeyi	species		Lepeletier, 1841	Cuba	Artemisa	San Antonio de los Baños	1988.vii.14	Genaro
MNHNC	18.000078	Preserved Specimen		adult	pinned	in collection	Animalia | Insecta | Hymenoptera	Halictidae	Halictus	poeyi	species		Lepeletier, 1841	Cuba	Artemisa	San Antonio de los Baños, Río Ariguanabo, Sendero al Camping en el Bosque	1988.vii.16	Genaro
MNHNC	18.000079	Preserved Specimen		adult	pinned	in collection	Animalia | Insecta | Hymenoptera	Halictidae	Halictus	poeyi	species		Lepeletier, 1841	Cuba	Artemisa	San Antonio de los Baños, Río Ariguanabo, Sendero al Camping en el Bosque	1988.vii.16	Genaro
MNHNC	18.000080	Preserved Specimen		adult	pinned	in collection	Animalia | Insecta | Hymenoptera	Halictidae	Halictus	poeyi	species		Lepeletier, 1841	Cuba	Artemisa	San Antonio de los Baños, Laguna de Ariguanabo	1981.vii	Genaro
MNHNC	18.000081	Preserved Specimen		adult	pinned	in collection	Animalia | Insecta | Hymenoptera	Halictidae	Halictus	poeyi	species		Lepeletier, 1841	Cuba	Artemisa	San Antonio de los Baños, Río Ariguanabo, Sendero al Camping en el Bosque	1988.vii.16	Genaro
MNHNC	18.000082	Preserved Specimen		adult	pinned	in collection	Animalia | Insecta | Hymenoptera	Halictidae	Halictus	poeyi	species		Lepeletier, 1841	Cuba	Artemisa	San Antonio de los Baños, Río Ariguanabo, Sendero al Camping en el Bosque	1988.vii.16	Genaro
MNHNC	18.000083	Preserved Specimen		adult	pinned	in collection	Animalia | Insecta | Hymenoptera	Halictidae	Halictus	poeyi	species		Lepeletier, 1841	Cuba	Artemisa	San Antonio de los Baños, Río Ariguanabo, Sendero al Camping en el Bosque	1988.vii.16	Genaro
MNHNC	18.000084	Preserved Specimen		adult	pinned	in collection	Animalia | Insecta | Hymenoptera	Halictidae	Halictus	poeyi	species		Lepeletier, 1841	Cuba	Artemisa	San Antonio de los Baños	1988.v.29	Genaro
MNHNC	18.000085	Preserved Specimen		adult	pinned	in collection	Animalia | Insecta | Hymenoptera	Halictidae	Halictus	poeyi	species		Lepeletier, 1841	Cuba	Artemisa	San Antonio de los Baños, Río Ariguanabo, Sendero al Camping en el Bosque	1988.vii.16	Genaro
MNHNC	18.000086	Preserved Specimen		adult	pinned	in collection	Animalia | Insecta | Hymenoptera	Halictidae	Halictus	poeyi	species		Lepeletier, 1841	Cuba	Artemisa	San Antonio de los Baños, Río Ariguanabo, Sendero al Camping en el Bosque	1988.vii.16	Genaro
MNHNC	18.000087	Preserved Specimen		adult	pinned	in collection	Animalia | Insecta | Hymenoptera	Halictidae	Halictus	poeyi	species		Lepeletier, 1841	Cuba	Artemisa	San Antonio de los Baños, Río Ariguanabo, Sendero al Camping en el Bosque	1988.vii.16	Genaro
MNHNC	18.000088	Preserved Specimen		adult	pinned	in collection	Animalia | Insecta | Hymenoptera	Halictidae	Halictus	poeyi	species		Lepeletier, 1841	Cuba	Artemisa	San Antonio de los Baños, Río Ariguanabo, Sendero al Camping en el Bosque	1988.vii.16	Genaro
MNHNC	18.000089	Preserved Specimen		adult	pinned	in collection	Animalia | Insecta | Hymenoptera	Halictidae	Halictus	poeyi	species		Lepeletier, 1841	Cuba	Artemisa	San Antonio de los Baños, Río Ariguanabo, Sendero al Camping en el Bosque	1988.vii.16	Genaro
MNHNC	18.000090	Preserved Specimen		adult	pinned	in collection	Animalia | Insecta | Hymenoptera	Halictidae	Halictus	poeyi	species		Lepeletier, 1841	Cuba	Artemisa	San Antonio de los Baños, Río Ariguanabo, Sendero al Camping en el Bosque	1988.vii.16	Genaro
MNHNC	18.000092	Preserved Specimen		adult	pinned	in collection	Animalia | Insecta | Hymenoptera	Halictidae	Halictus	poeyi	species		Lepeletier, 1841	Cuba	Havana	Arroyo Naranjo, Calabazar	1961.xii	Genaro
MNHNC	18.000093	Preserved Specimen		adult	pinned	in collection	Animalia | Insecta | Hymenoptera	Halictidae	Halictus	poeyi	species		Lepeletier, 1841	Cuba	Mayabeque	San José de las Lajas, Tapaste, Sitio Perdido	1978.vi	Genaro
MNHNC	18.000094	Preserved Specimen		adult	pinned	in collection	Animalia | Insecta | Hymenoptera	Halictidae	Halictus	poeyi	species		Lepeletier, 1841	Cuba	Havana	Boyeros, Santiago de las Vegas	1967.iv	Genaro
MNHNC	18.000095	Preserved Specimen		adult	pinned	in collection	Animalia | Insecta | Hymenoptera	Halictidae	Halictus	poeyi	species		Lepeletier, 1841	Cuba	Havana	10 de Octubre, Lawton	1929.vii.02	Genaro
MNHNC	18.000096	Preserved Specimen		adult	pinned	in collection	Animalia | Insecta | Hymenoptera	Halictidae	Halictus	poeyi	species		Lepeletier, 1841	Cuba	Havana	10 de Octubre, Lawton	1929.vii.02	Genaro
MNHNC	18.000097	Preserved Specimen		adult	pinned	in collection	Animalia | Insecta | Hymenoptera	Halictidae	Halictus	poeyi	species		Lepeletier, 1841	Cuba	Havana	Plaza, Vedado, Parque Almendares	1998.viii	Genaro
MNHNC	18.000098	Preserved Specimen		adult	pinned	in collection	Animalia | Insecta | Hymenoptera	Halictidae	Halictus	poeyi	species		Lepeletier, 1841	Cuba	Havana	Plaza, Vedado, Parque Almendares	1998.viii	Genaro
MNHNC	18.000099	Preserved Specimen		adult	pinned	in collection	Animalia | Insecta | Hymenoptera	Halictidae	Halictus	poeyi	species		Lepeletier, 1841	Cuba	Havana	Boyeros, Santiago de las Vegas	1967.iv	Genaro
MNHNC	18.000100	Preserved Specimen		adult	pinned	in collection	Animalia | Insecta | Hymenoptera	Halictidae	Halictus	poeyi	species		Lepeletier, 1841	Cuba	Havana	Boyeros, Santiago de las Vegas	1967.iv	Genaro
MNHN	EY38302	Preserved Specimen		adult	pinned	in collection	Animalia | Insecta | Hymenoptera	Halictidae	Halictus	poeyi	species		Lepeletier, 1841	Cuba	Havana		1909	Duarte
MNHN	EY38303	Preserved Specimen		adult	pinned	in collection	Animalia | Insecta | Hymenoptera	Halictidae	Halictus	poeyi	species		Lepeletier, 1841	Cuba	Havana		1909	Duarte
MNHN	EY38304	Preserved Specimen		adult	pinned	in collection	Animalia | Insecta | Hymenoptera	Halictidae	Halictus	poeyi	species		Lepeletier, 1841	Cuba	Havana		1909	Duarte
MNHN	EY38306	Preserved Specimen		adult	pinned	in collection	Animalia | Insecta | Hymenoptera	Halictidae	Halictus	poeyi	species		Lepeletier, 1841	Cuba	Havana		1909	Duarte
MNHN	EY38312	Preserved Specimen		adult	pinned	in collection	Animalia | Insecta | Hymenoptera	Halictidae	Halictus	poeyi	species		Lepeletier, 1841	Cuba	Havana		1909	Duarte
MNHN	EY38313	Preserved Specimen		adult	pinned	in collection	Animalia | Insecta | Hymenoptera	Halictidae	Halictus	poeyi	species		Lepeletier, 1841	Cuba	Havana		1909	Duarte
MNHN	EY38314	Preserved Specimen		adult	pinned	in collection	Animalia | Insecta | Hymenoptera	Halictidae	Halictus	poeyi	species		Lepeletier, 1841	Cuba	Havana		1909	Duarte
MNHN	EY38315	Preserved Specimen		adult	pinned	in collection	Animalia | Insecta | Hymenoptera	Halictidae	Halictus	poeyi	species		Lepeletier, 1841	Cuba	Havana		1909	Duarte
MNHN	EY38316	Preserved Specimen		adult	pinned	in collection	Animalia | Insecta | Hymenoptera	Halictidae	Halictus	poeyi	species		Lepeletier, 1841	Cuba	Havana		1909	Duarte
MNHN	EY38317	Preserved Specimen		adult	pinned	in collection	Animalia | Insecta | Hymenoptera	Halictidae	Halictus	poeyi	species		Lepeletier, 1841	Cuba	Havana		1909	Duarte
MNHN	EY38318	Preserved Specimen		adult	pinned	in collection	Animalia | Insecta | Hymenoptera	Halictidae	Halictus	poeyi	species		Lepeletier, 1841	Cuba	Havana		1909	Duarte
MNHN	EY38319	Preserved Specimen		adult	pinned	in collection	Animalia | Insecta | Hymenoptera	Halictidae	Halictus	poeyi	species		Lepeletier, 1841	Cuba	Havana		1909	Duarte
MNHN	EY38337	Preserved Specimen		adult	pinned	in collection	Animalia | Insecta | Hymenoptera	Halictidae	Halictus	poeyi	species		Lepeletier, 1841	Cuba	Havana		1909	Duarte
MNHN	EY38338	Preserved Specimen		adult	pinned	in collection	Animalia | Insecta | Hymenoptera	Halictidae	Halictus	poeyi	species		Lepeletier, 1841	Cuba	Havana		1909	Duarte
MNHN	EY38339	Preserved Specimen		adult	pinned	in collection	Animalia | Insecta | Hymenoptera	Halictidae	Halictus	poeyi	species		Lepeletier, 1841	Cuba	Havana		1909	Duarte
MNHN	EY38341	Preserved Specimen		adult	pinned	in collection	Animalia | Insecta | Hymenoptera	Halictidae	Halictus	poeyi	species		Lepeletier, 1841	Cuba	Havana		1909	Duarte
MNHN	EY38342	Preserved Specimen		adult	pinned	in collection	Animalia | Insecta | Hymenoptera	Halictidae	Halictus	poeyi	species		Lepeletier, 1841	Cuba	Havana		1909
IES	n/a	Preserved Specimen		adult	pinned	in collection	Animalia | Insecta | Hymenoptera	Halictidae	Halictus	poeyi	species		Lepeletier, 1841	Cuba	Mayabeque	Santa Cruz del Norte, Jibacoa	1962.i	-
IES	n/a	Preserved Specimen		adult	pinned	in collection	Animalia | Insecta | Hymenoptera	Halictidae	Halictus	poeyi	species		Lepeletier, 1841	Cuba	Havana	Boyeros, Santiago de las Vegas	1962.iv	-
IES	n/a	Preserved Specimen		adult	pinned	in collection	Animalia | Insecta | Hymenoptera	Halictidae	Halictus	poeyi	species		Lepeletier, 1841	Cuba	Havana	Boyeros, Santiago de las Vegas	1962.iv	-
IES	n/a	Preserved Specimen		adult	pinned	in collection	Animalia | Insecta | Hymenoptera	Halictidae	Halictus	poeyi	species		Lepeletier, 1841	Cuba	Havana	Boyeros, Santiago de las Vegas	1962.iv	-
IES	n/a	Preserved Specimen		adult	pinned	in collection	Animalia | Insecta | Hymenoptera	Halictidae	Halictus	poeyi	species		Lepeletier, 1841	Cuba	Havana	Boyeros, Santiago de las Vegas	1962.iv	-
IES	n/a	Preserved Specimen		adult	pinned	in collection	Animalia | Insecta | Hymenoptera	Halictidae	Halictus	poeyi	species		Lepeletier, 1841	Cuba	Havana	Boyeros, Santiago de las Vegas	1962.x	-
IES	n/a	Preserved Specimen		adult	pinned	in collection	Animalia | Insecta | Hymenoptera	Halictidae	Halictus	poeyi	species		Lepeletier, 1841	Cuba	Havana	Boyeros, Santiago de las Vegas	1963.v	-
IES	n/a	Preserved Specimen		adult	pinned	in collection	Animalia | Insecta | Hymenoptera	Halictidae	Halictus	poeyi	species		Lepeletier, 1841	Cuba	Havana	Boyeros, Santiago de las Vegas	1963.v	-
IES	n/a	Preserved Specimen		adult	pinned	in collection	Animalia | Insecta | Hymenoptera	Halictidae	Halictus	poeyi	species		Lepeletier, 1841	Cuba	Havana	Boyeros, Santiago de las Vegas	1963.v	-
IES	n/a	Preserved Specimen		adult	pinned	in collection	Animalia | Insecta | Hymenoptera	Halictidae	Halictus	poeyi	species		Lepeletier, 1841	Cuba	Havana	Boyeros, Santiago de las Vegas	1967.v	-
IES	n/a	Preserved Specimen		adult	pinned	in collection	Animalia | Insecta | Hymenoptera	Halictidae	Halictus	poeyi	species		Lepeletier, 1841	Cuba	Havana	Boyeros, Santiago de las Vegas	1967.v	-
IES	n/a	Preserved Specimen		adult	pinned	in collection	Animalia | Insecta | Hymenoptera	Halictidae	Halictus	poeyi	species		Lepeletier, 1841	Cuba	Havana	Boyeros, Santiago de las Vegas	1967.v	-
IES	n/a	Preserved Specimen		adult	pinned	in collection	Animalia | Insecta | Hymenoptera	Halictidae	Halictus	poeyi	species		Lepeletier, 1841	Cuba	Havana	Boyeros, Santiago de las Vegas	1967.v	-
IES	n/a	Preserved Specimen		adult	pinned	in collection	Animalia | Insecta | Hymenoptera	Halictidae	Halictus	poeyi	species		Lepeletier, 1841	Cuba	Havana	Boyeros, Santiago de las Vegas	1967.v	-
IES	n/a	Preserved Specimen		adult	pinned	in collection	Animalia | Insecta | Hymenoptera	Halictidae	Halictus	poeyi	species		Lepeletier, 1841	Cuba	Havana	Boyeros, Santiago de las Vegas	1967.v	-
IES	n/a	Preserved Specimen		adult	pinned	in collection	Animalia | Insecta | Hymenoptera	Halictidae	Halictus	poeyi	species		Lepeletier, 1841	Cuba	Havana	Boyeros, Santiago de las Vegas	1967.v	-
IES	n/a	Preserved Specimen		adult	pinned	in collection	Animalia | Insecta | Hymenoptera	Halictidae	Halictus	poeyi	species		Lepeletier, 1841	Cuba	Havana	Playa, El Laguito	1967.v	-
IES	n/a	Preserved Specimen		adult	pinned	in collection	Animalia | Insecta | Hymenoptera	Halictidae	Halictus	poeyi	species		Lepeletier, 1841	Cuba	Havana	Playa, El Laguito	1967.v	-
IES	n/a	Preserved Specimen		adult	pinned	in collection	Animalia | Insecta | Hymenoptera	Halictidae	Halictus	poeyi	species		Lepeletier, 1841	Cuba	Havana	Playa, El Laguito	1967.v	-
IES	n/a	Preserved Specimen		adult	pinned	in collection	Animalia | Insecta | Hymenoptera	Halictidae	Halictus	poeyi	species		Lepeletier, 1841	Cuba	Havana	Playa, El Laguito	1967.x	-
IES	n/a	Preserved Specimen		adult	pinned	in collection	Animalia | Insecta | Hymenoptera	Halictidae	Halictus	poeyi	species		Lepeletier, 1841	Cuba	Artemisa	San Antonio de los Baños	1984.x	-
IES	n/a	Preserved Specimen		adult	pinned	in collection	Animalia | Insecta | Hymenoptera	Halictidae	Halictus	poeyi	species		Lepeletier, 1841	Cuba	Havana	Boyeros, Santiago de las Vegas	1966.viii	-
IES	n/a	Preserved Specimen		adult	pinned	in collection	Animalia | Insecta | Hymenoptera	Halictidae	Halictus	poeyi	species		Lepeletier, 1841	Cuba	Havana	Playa, El Laguito	1966.v	-
IES	n/a	Preserved Specimen		adult	pinned	in collection	Animalia | Insecta | Hymenoptera	Halictidae	Halictus	poeyi	species		Lepeletier, 1841	Cuba	Havana	Playa, El Laguito	1966.v	-
IES	n/a	Preserved Specimen		adult	pinned	in collection	Animalia | Insecta | Hymenoptera	Halictidae	Halictus	poeyi	species		Lepeletier, 1841	Cuba	Havana	Playa, El Laguito	1966.v	-
IES	n/a	Preserved Specimen		adult	pinned	in collection	Animalia | Insecta | Hymenoptera	Halictidae	Halictus	poeyi	species		Lepeletier, 1841	Cuba	Havana	Playa, El Laguito	1967.iv	-
IES	n/a	Preserved Specimen		adult	pinned	in collection	Animalia | Insecta | Hymenoptera	Halictidae	Halictus	poeyi	species		Lepeletier, 1841	Cuba	Havana	Playa, El Laguito	1967.iv	-
IES	n/a	Preserved Specimen		adult	pinned	in collection	Animalia | Insecta | Hymenoptera	Halictidae	Halictus	poeyi	species		Lepeletier, 1841	Cuba	Havana	Playa, El Laguito	1967.iv	-
IES	n/a	Preserved Specimen		adult	pinned	in collection	Animalia | Insecta | Hymenoptera	Halictidae	Halictus	poeyi	species		Lepeletier, 1841	Cuba	Havana	Playa, El Laguito	1967.iv	-
IES	n/a	Preserved Specimen		adult	pinned	in collection	Animalia | Insecta | Hymenoptera	Halictidae	Halictus	poeyi	species		Lepeletier, 1841	Cuba	Artemisa	Mariel	1968.vi	-
IES	n/a	Preserved Specimen		adult	pinned	in collection	Animalia | Insecta | Hymenoptera	Halictidae	Halictus	poeyi	species		Lepeletier, 1841	Cuba	Havana	Boyeros, Santiago de las Vegas	1962.x	-
IES	n/a	Preserved Specimen		adult	pinned	in collection	Animalia | Insecta | Hymenoptera	Halictidae	Halictus	poeyi	species		Lepeletier, 1841	Cuba	Mayabeque	Jaruco	1969.iv	-
IES	n/a	Preserved Specimen		adult	pinned	in collection	Animalia | Insecta | Hymenoptera	Halictidae	Halictus	poeyi	species		Lepeletier, 1841	Cuba	Mayabeque	Santa Cruz del Norte, Boca de Jaruco	1966.ix.22	-
IES	n/a	Preserved Specimen		adult	pinned	in collection	Animalia | Insecta | Hymenoptera	Halictidae	Halictus	poeyi	species		Lepeletier, 1841	Cuba	Mayabeque	Santa Cruz del Norte, Boca de Jaruco	1966.ix.22	-
MNHNC	18.000043	Preserved Specimen		adult	pinned	in collection	Animalia | Insecta | Hymenoptera	Colletidae	Hylaeus	limbifrons	species		(Cresson, 1869)	Cuba	Artemisa	San Antonio de los Baños, Laguna de Ariguanabo	1962.x	Genaro
MNHNC	18.000046	Preserved Specimen		adult	pinned	in collection	Animalia | Insecta | Hymenoptera	Colletidae	Hylaeus	limbifrons	species		(Cresson, 1869)	Cuba	Artemisa	La Turbera	1970.ix	Genaro
MNHNC	18.000049	Preserved Specimen		adult	pinned	in collection	Animalia | Insecta | Hymenoptera	Colletidae	Hylaeus	limbifrons	species		(Cresson, 1869)	Cuba	Artemisa	La Turbera	1970.ix	Genaro
MNHNC	18.000050	Preserved Specimen		adult	pinned	in collection	Animalia | Insecta | Hymenoptera	Colletidae	Hylaeus	limbifrons	species		(Cresson, 1869)	Cuba	Artemisa	San Antonio de los Baños, Laguna de Ariguanabo	1967.v	Genaro
IES	n/a	Preserved Specimen		adult	pinned	in collection	Animalia | Insecta | Hymenoptera	Colletidae	Hylaeus	limbifrons	species		(Cresson, 1869)	Cuba	Artemisa	San Antonio de los Baños, Laguna de Ariguanabo	1960.xi.24	-
IES	n/a	Preserved Specimen		adult	pinned	in collection	Animalia | Insecta | Hymenoptera	Colletidae	Hylaeus	limbifrons	species		(Cresson, 1869)	Cuba	Artemisa	San Antonio de los Baños, Laguna de Ariguanabo	1962.vii	-
IES	n/a	Preserved Specimen		adult	pinned	in collection	Animalia | Insecta | Hymenoptera	Colletidae	Hylaeus	limbifrons	species		(Cresson, 1869)	Cuba	Artemisa	San Antonio de los Baños, Laguna de Ariguanabo	1955.vii	-
MNHNC	18.001527	Preserved Specimen		adult	pinned	in collection	Animalia | Insecta | Hymenoptera	Halictidae	Lasioglossum	coreopsis	species		(Robertson, 1902)	Cuba	Havana	Playa, El Laguito	1967.iii	Genaro
MNHNC	18.001530	Preserved Specimen		adult	pinned	in collection	Animalia | Insecta | Hymenoptera	Halictidae	Lasioglossum	coreopsis	species		(Robertson, 1902)	Cuba	Artemisa	Bauta, Niña Bonita	1971.i	Genaro
MNHNC	18.001531	Preserved Specimen		adult	pinned	in collection	Animalia | Insecta | Hymenoptera	Halictidae	Lasioglossum	coreopsis	species			Cuba	Havana	Boyeros, Santiago de las Vegas	1960.vi.24	Genaro
MNHNC	18.001532	Preserved Specimen		adult	pinned	in collection	Animalia | Insecta | Hymenoptera	Halictidae	Lasioglossum	coreopsis	species			Cuba	Havana	Boyeros, Santiago de las Vegas	1962.x	Genaro
MNHNC	18.001533	Preserved Specimen		adult	pinned	in collection	Animalia | Insecta | Hymenoptera	Halictidae	Lasioglossum	coreopsis	species			Cuba	Havana	Playa, El Laguito	1969.x	Genaro
MNHNC	18.001534	Preserved Specimen		adult	pinned	in collection	Animalia | Insecta | Hymenoptera	Halictidae	Lasioglossum	coreopsis	species		(Robertson, 1902)	Cuba	Artemisa	San Antonio de los Baños, Laguna de Ariguanabo	1967.v	Genaro
MNHNC	18.001536	Preserved Specimen		adult	pinned	in collection	Animalia | Insecta | Hymenoptera	Halictidae	Lasioglossum	coreopsis	species			Cuba	Havana	Playa, El Laguito	1966.v	Genaro
MNHNC	18.001540	Preserved Specimen		adult	pinned	in collection	Animalia | Insecta | Hymenoptera	Halictidae	Lasioglossum	coreopsis	species		(Robertson, 1902)	Cuba	Havana	Boyeros, Santiago de las Vegas	1967.iv	Genaro
MNHNC	18.001544	Preserved Specimen		adult	pinned	in collection	Animalia | Insecta | Hymenoptera	Halictidae	Lasioglossum	coreopsis	species			Cuba	Artemisa	San Antonio de los Baños, Laguna de Ariguanabo	1967.v	Genaro
MNHNC	18.001546	Preserved Specimen		adult	pinned	in collection	Animalia | Insecta | Hymenoptera	Halictidae	Lasioglossum	coreopsis	species		(Robertson, 1902)	Cuba	Mayabeque	Güines	1987.x	Genaro
MNHNC	18.001547	Preserved Specimen		adult	pinned	in collection	Animalia | Insecta | Hymenoptera	Halictidae	Lasioglossum	coreopsis	species		(Robertson, 1902)	Cuba	Havana	Playa, El Laguito	1967.iv	Genaro
MNHNC	18.001549	Preserved Specimen		adult	pinned	in collection	Animalia | Insecta | Hymenoptera	Halictidae	Lasioglossum	coreopsis	species		(Robertson, 1902)	Cuba	Artemisa	San Antonio de los Baños, Laguna de Ariguanabo	1981.vi	Genaro
MNHNC	18.001550	Preserved Specimen		adult	pinned	in collection	Animalia | Insecta | Hymenoptera	Halictidae	Lasioglossum	coreopsis	species		(Robertson, 1902)	Cuba	Artemisa	San Antonio de los Baños, Laguna de Ariguanabo	1981.vi	Genaro
MNHNC	18.001551	Preserved Specimen		adult	pinned	in collection	Animalia | Insecta | Hymenoptera	Halictidae	Lasioglossum	coreopsis	species		(Robertson, 1902)	Cuba	Artemisa	San Antonio de los Baños, Laguna de Ariguanabo	1981.vi	Genaro
MNHNC	18.001552	Preserved Specimen		adult	pinned	in collection	Animalia | Insecta | Hymenoptera	Halictidae	Lasioglossum	coreopsis	species		(Robertson, 1902)	Cuba	Artemisa	San Antonio de los Baños, Laguna de Ariguanabo	1981.vi	Genaro
MNHNC	18.001553	Preserved Specimen		adult	pinned	in collection	Animalia | Insecta | Hymenoptera	Halictidae	Lasioglossum	coreopsis	species		(Robertson, 1902)	Cuba	Artemisa	San Antonio de los Baños, Cortina Rompeviento	1988.vii.14	Genaro
MNHNC	18.001554	Preserved Specimen		adult	pinned	in collection	Animalia | Insecta | Hymenoptera	Halictidae	Lasioglossum	coreopsis	species		(Robertson, 1902)	Cuba	Havana	Boyeros	1999.v	Genaro
MNHNC	18.001555	Preserved Specimen		adult	pinned	in collection	Animalia | Insecta | Hymenoptera	Halictidae	Lasioglossum	coreopsis	species		(Robertson, 1902)	Cuba	Havana	Boyeros	1999.v	Genaro
MNHNC	18.001556	Preserved Specimen		adult	pinned	in collection	Animalia | Insecta | Hymenoptera	Halictidae	Lasioglossum	coreopsis	species		(Robertson, 1902)	Cuba	Havana	Boyeros	1999.v	Genaro
MNHNC	18.001557	Preserved Specimen		adult	pinned	in collection	Animalia | Insecta | Hymenoptera	Halictidae	Lasioglossum	coreopsis	species		(Robertson, 1902)	Cuba	Havana	Boyeros	1999.v	Genaro
MNHNC	18.001558	Preserved Specimen		adult	pinned	in collection	Animalia | Insecta | Hymenoptera	Halictidae	Lasioglossum	coreopsis	species		(Robertson, 1902)	Cuba	Havana	Boyeros	1999.v	Genaro
MNHNC	18.001559	Preserved Specimen		adult	pinned	in collection	Animalia | Insecta | Hymenoptera	Halictidae	Lasioglossum	coreopsis	species		(Robertson, 1902)	Cuba	Havana	Boyeros	1999.v	Genaro
MNHNC	18.001562	Preserved Specimen		adult	pinned	in collection	Animalia | Insecta | Hymenoptera	Halictidae	Lasioglossum	coreopsis	species		(Robertson, 1902)	Cuba	Havana	Playa, El Laguito	1967.iv	Genaro
MNHNC	18.004310	Preserved Specimen		adult	pinned	in collection	Animalia | Insecta | Hymenoptera	Halictidae	Lasioglossum	ferreri	species		(Barker, 1906)	Cuba	Artemisa	La Turbera	1970.ix	Engel
MNHNC	18.004312	Preserved Specimen		adult	pinned	in collection	Animalia | Insecta | Hymenoptera	Halictidae	Lasioglossum	ferreri	species		(Barker, 1906)	Cuba	Artemisa	La Habana, Bauta, Ariguanabo	1960.xi.24	Alayo
MNHNC	18.004313	Preserved Specimen		adult	pinned	in collection	Animalia | Insecta | Hymenoptera	Halictidae	Lasioglossum	ferreri	species		(Barker, 1906)	Cuba	Havana	Playa, El Laguito	1967.v	Genaro
MNHNC	18.004315	Preserved Specimen		adult	pinned	in collection	Animalia | Insecta | Hymenoptera	Halictidae	Lasioglossum	ferreri	species		(Barker, 1906)	Cuba	Mayabeque	Güines	1962.iv	Genaro
MNHNC	18.004316	Preserved Specimen		adult	pinned	in collection	Animalia | Insecta | Hymenoptera	Halictidae	Lasioglossum	ferreri	species		(Barker, 1906)	Cuba	Havana	Playa, El Laguito	1967.v	Genaro
MNHNC	18.004318	Preserved Specimen		adult	pinned	in collection	Animalia | Insecta | Hymenoptera	Halictidae	Lasioglossum	ferreri	species		(Barker, 1906)	Cuba	Artemisa	La Habana, Bauta, Ariguanabo	1961.iii.14	Genaro
MNHNC	18.004319	Preserved Specimen		adult	pinned	in collection	Animalia | Insecta | Hymenoptera	Halictidae	Lasioglossum	ferreri	species			Cuba	Artemisa	La Habana, Bauta, Ariguanabo	1961.xii	Genaro
MNHNC	18.004320	Preserved Specimen		adult	pinned	in collection	Animalia | Insecta | Hymenoptera	Halictidae	Lasioglossum	ferreri	species			Cuba	Artemisa	La Habana, Bauta, Ariguanabo	1961.xii	Genaro
MNHNC	18.004321	Preserved Specimen		adult	pinned	in collection	Animalia | Insecta | Hymenoptera	Halictidae	Lasioglossum	ferreri	species			Cuba	Artemisa	La Habana, Bauta, Ariguanabo	1961.xii	Genaro
MNHNC	18.004322	Preserved Specimen		adult	pinned	in collection	Animalia | Insecta | Hymenoptera	Halictidae	Lasioglossum	ferreri	species		(Barker, 1906)	Cuba	Artemisa	La Habana, Bauta, Ariguanabo	1961.iv	Genaro
MNHNC	18.004323	Preserved Specimen		adult	pinned	in collection	Animalia | Insecta | Hymenoptera	Halictidae	Lasioglossum	ferreri	species		(Barker, 1906)	Cuba	Artemisa	Batabanó, Surgidero de Batabanó	1962.xii	Eickwort
MNHN	EY38308	Preserved Specimen		adult	pinned	in collection	Animalia | Insecta | Hymenoptera	Halictidae	Lasioglossum	gundlachi	species		(Barker, 1906)	Cuba	Havana		1909
IES	n/a	Preserved Specimen		adult	pinned	in collection	Animalia | Insecta | Hymenoptera	Halictidae	Lasioglossum	gundlachi	species		(Barker, 1906)	Cuba	Havana	Playa, El Laguito	1968.v	-
IES	n/a	Preserved Specimen		adult	pinned	in collection	Animalia | Insecta | Hymenoptera	Halictidae	Lasioglossum	gundlachi	species		(Barker, 1906)	Cuba	Havana	Playa, El Laguito	1968.v	-
IES	n/a	Preserved Specimen		adult	pinned	in collection	Animalia | Insecta | Hymenoptera	Halictidae	Lasioglossum	gundlachi	species		(Barker, 1906)	Cuba	Havana	Playa, El Laguito	1968.v	-
IES	n/a	Preserved Specimen		adult	pinned	in collection	Animalia | Insecta | Hymenoptera	Halictidae	Lasioglossum	gundlachi	species		(Barker, 1906)	Cuba	Havana	Playa, El Laguito	1968.v	-
IES	n/a	Preserved Specimen		adult	pinned	in collection	Animalia | Insecta | Hymenoptera	Halictidae	Lasioglossum	gundlachi	species		(Barker, 1906)	Cuba	Havana	Playa, El Laguito	1968.v	-
IES	n/a	Preserved Specimen		adult	pinned	in collection	Animalia | Insecta | Hymenoptera	Halictidae	Lasioglossum	gundlachi	species		(Barker, 1906)	Cuba	Havana	Boyeros, Santiago de las Vegas	1967.iv	-
IES	n/a	Preserved Specimen		adult	pinned	in collection	Animalia | Insecta | Hymenoptera	Halictidae	Lasioglossum	gundlachi	species		(Barker, 1906)	Cuba	Mayabeque	Jaruco	1969.iv	-
IES	n/a	Preserved Specimen		adult	pinned	in collection	Animalia | Insecta | Hymenoptera	Halictidae	Lasioglossum	gundlachi	species		(Barker, 1906)	Cuba	Mayabeque	Jaruco	1969.iv	-
IES	n/a	Preserved Specimen		adult	pinned	in collection	Animalia | Insecta | Hymenoptera	Halictidae	Lasioglossum	gundlachi	species		(Barker, 1906)	Cuba	Mayabeque	Jaruco	1969.iv	-
IES	n/a	Preserved Specimen		adult	pinned	in collection	Animalia | Insecta | Hymenoptera	Halictidae	Lasioglossum	gundlachi	species		(Barker, 1906)	Cuba	Havana	Boyeros, Santiago de las Vegas	1963.v	-
IES	n/a	Preserved Specimen		adult	pinned	in collection	Animalia | Insecta | Hymenoptera	Halictidae	Lasioglossum	gundlachi	species		(Barker, 1906)	Cuba	Havana	Boyeros, Santiago de las Vegas	1963.v	-
IES	n/a	Preserved Specimen		adult	pinned	in collection	Animalia | Insecta | Hymenoptera	Halictidae	Lasioglossum	gundlachi	species		(Barker, 1906)	Cuba	Havana	Playa, El Laguito	1967.x	-
IES	n/a	Preserved Specimen		adult	pinned	in collection	Animalia | Insecta | Hymenoptera	Halictidae	Lasioglossum	gundlachi	species		(Barker, 1906)	Cuba	Artemisa	San Antonio de los Baños, Laguna de Ariguanabo	1967.v	-
IES	n/a	Preserved Specimen		adult	pinned	in collection	Animalia | Insecta | Hymenoptera	Halictidae	Lasioglossum	gundlachi	species		(Barker, 1906)	Cuba	Artemisa	San Antonio de los Baños, Laguna de Ariguanabo	1967.v	-
IES	n/a	Preserved Specimen		adult	pinned	in collection	Animalia | Insecta | Hymenoptera	Halictidae	Lasioglossum	gundlachi	species		(Barker, 1906)	Cuba	Artemisa	San Antonio de los Baños, Laguna de Ariguanabo	1967.v	-
IES	n/a	Preserved Specimen		adult	pinned	in collection	Animalia | Insecta | Hymenoptera	Halictidae	Lasioglossum	gundlachi	species		(Barker, 1906)	Cuba	Artemisa	San Antonio de los Baños, Laguna de Ariguanabo	1967.v	-
MNHNC	18.004299	Preserved Specimen		adult	pinned	in collection	Animalia | Insecta | Hymenoptera	Halictidae	Lasioglossum	havanensis	species		(Barker, 1906)	Cuba	Havana	La Habana del Este, Campo Florido, Loma La Coca (Alrededores)	1997.vii	Genaro
MNHN	EY38329	Preserved Specimen		adult	pinned	in collection	Animalia | Insecta | Hymenoptera	Halictidae	Lasioglossum	havanensis?	species			Cuba	Havana		1909
MNHNC	18.001566	Preserved Specimen		adult	pinned	in collection	Animalia | Insecta | Hymenoptera	Halictidae	Lasioglossum	mestrei	species		(Barker, 1906)	Cuba	Mayabeque	Güines	1988.vii	Genaro
MNHNC	18.001567	Preserved Specimen		adult	pinned	in collection	Animalia | Insecta | Hymenoptera	Halictidae	Lasioglossum	mestrei	species		(Barker, 1906)	Cuba	Mayabeque	Güines	1988.xii.16	Genaro
MNHNC	18.001568	Preserved Specimen		adult	pinned	in collection	Animalia | Insecta | Hymenoptera	Halictidae	Lasioglossum	mestrei	species		(Barker, 1906)	Cuba	Mayabeque	Güines	1988.xii.16	Genaro
MNHNC	18.001569	Preserved Specimen		adult	pinned	in collection	Animalia | Insecta | Hymenoptera	Halictidae	Lasioglossum	mestrei	species		(Barker, 1906)	Cuba	Mayabeque	Güines	1988.xii.16	Genaro
MNHNC	18.001570	Preserved Specimen		adult	pinned	in collection	Animalia | Insecta | Hymenoptera	Halictidae	Lasioglossum	mestrei	species		(Barker, 1906)	Cuba	Mayabeque	Güines	1989.iii.28	Genaro
MNHNC	18.001572	Preserved Specimen		adult	pinned	in collection	Animalia | Insecta | Hymenoptera	Halictidae	Lasioglossum	mestrei	species		(Barker, 1906)	Cuba	Mayabeque	Güines	1988.xii.02	Genaro
MNHNC	18.001573	Preserved Specimen		adult	pinned	in collection	Animalia | Insecta | Hymenoptera	Halictidae	Lasioglossum	mestrei	species		(Barker, 1906)	Cuba	Mayabeque	Güines	1988.xii.16	Genaro
MNHNC	18.001574	Preserved Specimen		adult	pinned	in collection	Animalia | Insecta | Hymenoptera	Halictidae	Lasioglossum	mestrei	species		(Barker, 1906)	Cuba	Mayabeque	Güines	1986.xii.22	Genaro
MNHNC	18.001575	Preserved Specimen		adult	pinned	in collection	Animalia | Insecta | Hymenoptera	Halictidae	Lasioglossum	mestrei	species			Cuba	Havana	Boyeros, Santiago de las Vegas, Ariguanabo	1961.iii.14	Genaro
MNHNC	18.001578	Preserved Specimen		adult	pinned	in collection	Animalia | Insecta | Hymenoptera	Halictidae	Lasioglossum	mestrei	species			Cuba	Havana	Boyeros, Santiago de las Vegas	1962.viii	Genaro
MNHNC	18.001579	Preserved Specimen		adult	pinned	in collection	Animalia | Insecta | Hymenoptera	Halictidae	Lasioglossum	mestrei	species		(Barker, 1906)	Cuba	Mayabeque	Güines	1988.xii.16	Genaro
MNHNC	18.001580	Preserved Specimen		adult	pinned	in collection	Animalia | Insecta | Hymenoptera	Halictidae	Lasioglossum	mestrei	species		(Barker, 1906)	Cuba	Mayabeque	Güines	1989.iii.28	Genaro
MNHNC	18.001581	Preserved Specimen		adult	pinned	in collection	Animalia | Insecta | Hymenoptera	Halictidae	Lasioglossum	mestrei	species			Cuba	Mayabeque	Güines	1986.xii.22	Genaro
MNHNC	18.001583	Preserved Specimen		adult	pinned	in collection	Animalia | Insecta | Hymenoptera	Halictidae	Lasioglossum	mestrei	species			Cuba	Mayabeque	Güines	1987.x	Genaro
MNHNC	18.001585	Preserved Specimen		adult	pinned	in collection	Animalia | Insecta | Hymenoptera	Halictidae	Lasioglossum	mestrei	species		(Barker, 1906)	Cuba	Mayabeque	Güines	1987.i.07	Genaro
MNHNC	18.001586	Preserved Specimen		adult	pinned	in collection	Animalia | Insecta | Hymenoptera	Halictidae	Lasioglossum	mestrei	species			Cuba	Havana	Playa, El Laguito	1963.x	Genaro
MNHNC	18.001587	Preserved Specimen		adult	pinned	in collection	Animalia | Insecta | Hymenoptera	Halictidae	Lasioglossum	mestrei	species			Cuba	Havana	Boyeros, Santiago de las Vegas	1962.viii	Genaro
MNHNC	18.001591	Preserved Specimen		adult	pinned	in collection	Animalia | Insecta | Hymenoptera	Halictidae	Lasioglossum	mestrei	species		(Barker, 1906)	Cuba	Mayabeque	Güines	1988.xii.16	Genaro
MNHNC	18.001592	Preserved Specimen		adult	pinned	in collection	Animalia | Insecta | Hymenoptera	Halictidae	Lasioglossum	mestrei	species		(Barker, 1906)	Cuba	Mayabeque	Güines	1988.x	Genaro
MNHNC	18.001593	Preserved Specimen		adult	pinned	in collection	Animalia | Insecta | Hymenoptera	Halictidae	Lasioglossum	mestrei	species		(Barker, 1906)	Cuba	Mayabeque	San Nicolás de Bari	1994.iv	Genaro
MNHNC	18.001594	Preserved Specimen		adult	pinned	in collection	Animalia | Insecta | Hymenoptera	Halictidae	Lasioglossum	mestrei	species		(Barker, 1906)	Cuba	Mayabeque	Güines	1988.xii.11	Genaro
MNHNC	18.001595	Preserved Specimen		adult	pinned	in collection	Animalia | Insecta | Hymenoptera	Halictidae	Lasioglossum	mestrei	species		(Barker, 1906)	Cuba	Mayabeque	Güines	1988.xii.16	Genaro
MNHNC	18.001599	Preserved Specimen		adult	pinned	in collection	Animalia | Insecta | Hymenoptera	Halictidae	Lasioglossum	mestrei	species			Cuba	Havana	Playa, El Laguito	1967.x	Genaro
MNHNC	18.001600	Preserved Specimen		adult	pinned	in collection	Animalia | Insecta | Hymenoptera	Halictidae	Lasioglossum	mestrei	species		(Barker, 1906)	Cuba	Havana	Playa, El Laguito	1966.v	Genaro
MNHNC	18.001604	Preserved Specimen		adult	pinned	in collection	Animalia | Insecta | Hymenoptera	Halictidae	Lasioglossum	mestrei	species		(Barker, 1906)	Cuba	Havana	Playa, El Laguito	1967.x	Genaro
MNHNC	18.001606	Preserved Specimen		adult	pinned	in collection	Animalia | Insecta | Hymenoptera	Halictidae	Lasioglossum	mestrei	species		(Barker, 1906)	Cuba	Havana	Playa, El Laguito	1967.iv	Genaro
MNHNC	18.001607	Preserved Specimen		adult	pinned	in collection	Animalia | Insecta | Hymenoptera	Halictidae	Lasioglossum	mestrei	species		(Barker, 1906)	Cuba	Havana	Boyeros, Santiago de las Vegas	1967.iv	Genaro
MNHNC	18.001628	Preserved Specimen		adult	pinned	in collection	Animalia | Insecta | Hymenoptera	Halictidae	Lasioglossum	mestrei	species		(Barker, 1906)	Cuba	Havana	Boyeros	1999.v	Genaro
MNHNC	18.001629	Preserved Specimen		adult	pinned	in collection	Animalia | Insecta | Hymenoptera	Halictidae	Lasioglossum	mestrei	species		(Barker, 1906)	Cuba	Havana	Boyeros	1999.v	Genaro
MNHNC	18.001630	Preserved Specimen		adult	pinned	in collection	Animalia | Insecta | Hymenoptera	Halictidae	Lasioglossum	mestrei	species		(Barker, 1906)	Cuba	Havana	Boyeros	1999.v	Genaro
MNHNC	18.001633	Preserved Specimen		adult	pinned	in collection	Animalia | Insecta | Hymenoptera	Halictidae	Lasioglossum	mestrei	species		(Barker, 1906)	Cuba	Artemisa	San Antonio de los Baños, Laguna de Ariguanabo	1980.vii	Genaro
MNHNC	18.001824	Preserved Specimen		adult	pinned	in collection	Animalia | Insecta | Hymenoptera	Halictidae	Lasioglossum	normalis	species		(Barker, 1906)	Cuba	Havana	Plaza, Vedado, Parque Almendares	1998.viii	Genaro
MNHNC	18.001825	Preserved Specimen		adult	pinned	in collection	Animalia | Insecta | Hymenoptera	Halictidae	Lasioglossum	normalis	species		(Barker, 1906)	Cuba	Havana	Plaza, Vedado, Parque Almendares	1998.viii	Genaro
MNHNC	18.001826	Preserved Specimen		adult	pinned	in collection	Animalia | Insecta | Hymenoptera	Halictidae	Lasioglossum	normalis	species		(Barker, 1906)	Cuba	Havana	Plaza, Vedado, Parque Almendares	1998.viii	Genaro
MNHNC	18.001483	Preserved Specimen		adult	pinned	in collection	Animalia | Insecta | Hymenoptera	Halictidae	Lasioglossum	parvum	species		(Cresson, 1865)	Cuba	Mayabeque	Santa Cruz del Norte, Loma San Cayetano	1962.iv	Genaro
MNHNC	18.001484	Preserved Specimen		adult	pinned	in collection	Animalia | Insecta | Hymenoptera	Halictidae	Lasioglossum	parvum	species		(Cresson, 1865)	Cuba	Artemisa	Mariel	1968.vi	Genaro
MNHNC	18.001486	Preserved Specimen		adult	pinned	in collection	Animalia | Insecta | Hymenoptera	Halictidae	Lasioglossum	parvum	species		(Cresson, 1865)	Cuba	Artemisa	Mariel	1968.vi	Genaro
MNHNC	18.001487	Preserved Specimen		adult	pinned	in collection	Animalia | Insecta | Hymenoptera	Halictidae	Lasioglossum	parvum	species		(Cresson, 1865)	Cuba	Havana	Boyeros, Santiago de las Vegas	1967.iv	Genaro
MNHNC	18.001488	Preserved Specimen		adult	pinned	in collection	Animalia | Insecta | Hymenoptera	Halictidae	Lasioglossum	parvum	species		(Cresson, 1865)	Cuba	Artemisa	Mariel	1968.vi	Genaro
MNHNC	18.001489	Preserved Specimen		adult	pinned	in collection	Animalia | Insecta | Hymenoptera	Halictidae	Lasioglossum	parvum	species		(Cresson, 1865)	Cuba	Artemisa	San Antonio de los Baños	1970.vii	Genaro
MNHNC	18.001490	Preserved Specimen		adult	pinned	in collection	Animalia | Insecta | Hymenoptera	Halictidae	Lasioglossum	parvum	species		(Cresson, 1865)	Cuba	Havana	Playa, El Laguito	1966.v	Genaro
MNHNC	18.001499	Preserved Specimen		adult	pinned	in collection	Animalia | Insecta | Hymenoptera	Halictidae	Lasioglossum	parvum	species		(Cresson, 1865)	Cuba	Mayabeque	Güines, La Fosforita	1987.v.23	Genaro
MNHNC	18.001500	Preserved Specimen		adult	pinned	in collection	Animalia | Insecta | Hymenoptera	Halictidae	Lasioglossum	parvum	species		(Cresson, 1865)	Cuba	Mayabeque	Güines, La Fosforita	1987.viii	Genaro
MNHNC	18.001514	Preserved Specimen		adult	pinned	in collection	Animalia | Insecta | Hymenoptera	Halictidae	Lasioglossum	parvum	species		(Cresson, 1865)	Cuba	Mayabeque	Santa Cruz del Norte, Loma San Cayetano	1962.iv	Genaro
MNHNC	18.001519	Preserved Specimen		adult	pinned	in collection	Animalia | Insecta | Hymenoptera	Halictidae	Lasioglossum	parvum	species		(Cresson, 1865)	Cuba	Mayabeque	San Nicolás de Bari, Playa Caimito	1999.vi	Genaro
IES	n/a	Preserved Specimen		adult	pinned	in collection	Animalia | Insecta | Hymenoptera	Halictidae	Lasioglossum	parvum	species		(Cresson, 1865)	Cuba	Mayabeque	Santa Cruz del Norte, Jibacoa	1962.iv	-
IES	n/a	Preserved Specimen		adult	pinned	in collection	Animalia | Insecta | Hymenoptera	Halictidae	Lasioglossum	parvum	species		(Cresson, 1865)	Cuba	Mayabeque	Santa Cruz del Norte, Jibacoa	1962.iv	-
IES	n/a	Preserved Specimen		adult	pinned	in collection	Animalia | Insecta | Hymenoptera	Halictidae	Lasioglossum	parvum	species		(Cresson, 1865)	Cuba	Mayabeque	Santa Cruz del Norte, Jibacoa	1962.iv	-
IES	n/a	Preserved Specimen		adult	pinned	in collection	Animalia | Insecta | Hymenoptera	Halictidae	Lasioglossum	parvum	species		(Cresson, 1865)	Cuba	Mayabeque	Santa Cruz del Norte, Jibacoa	1962.iv	-
IES	n/a	Preserved Specimen		adult	pinned	in collection	Animalia | Insecta | Hymenoptera	Halictidae	Lasioglossum	parvum	species		(Cresson, 1865)	Cuba	Mayabeque	Santa Cruz del Norte, Jibacoa	1962.iv	-
IES	n/a	Preserved Specimen		adult	pinned	in collection	Animalia | Insecta | Hymenoptera	Halictidae	Lasioglossum	parvum	species		(Cresson, 1865)	Cuba	Mayabeque	Santa Cruz del Norte, Jibacoa	1962.iv	-
IES	n/a	Preserved Specimen		adult	pinned	in collection	Animalia | Insecta | Hymenoptera	Halictidae	Lasioglossum	parvum	species		(Cresson, 1865)	Cuba	Mayabeque	Santa Cruz del Norte, Jibacoa	1962.iv	-
IES	n/a	Preserved Specimen		adult	pinned	in collection	Animalia | Insecta | Hymenoptera	Halictidae	Lasioglossum	parvum	species		(Cresson, 1865)	Cuba	Mayabeque	Santa Cruz del Norte, Jibacoa	1962.iv	-
IES	n/a	Preserved Specimen		adult	pinned	in collection	Animalia | Insecta | Hymenoptera	Halictidae	Lasioglossum	parvum	species		(Cresson, 1865)	Cuba	Mayabeque	Santa Cruz del Norte, Jibacoa	1962.iv	-
IES	n/a	Preserved Specimen		adult	pinned	in collection	Animalia | Insecta | Hymenoptera	Halictidae	Lasioglossum	parvum	species		(Cresson, 1865)	Cuba	Mayabeque	Santa Cruz del Norte, Jibacoa	1962.iv	-
IES	n/a	Preserved Specimen		adult	pinned	in collection	Animalia | Insecta | Hymenoptera	Halictidae	Lasioglossum	parvum	species		(Cresson, 1865)	Cuba	Mayabeque	Santa Cruz del Norte, Jibacoa	1962.iv	-
IES	n/a	Preserved Specimen		adult	pinned	in collection	Animalia | Insecta | Hymenoptera	Halictidae	Lasioglossum	parvum	species		(Cresson, 1865)	Cuba	Mayabeque	Santa Cruz del Norte, Jibacoa	1962.iv	-
IES	n/a	Preserved Specimen		adult	pinned	in collection	Animalia | Insecta | Hymenoptera	Halictidae	Lasioglossum	parvum	species		(Cresson, 1865)	Cuba	Mayabeque	Santa Cruz del Norte, Jibacoa	1962.iv	-
IES	n/a	Preserved Specimen		adult	pinned	in collection	Animalia | Insecta | Hymenoptera	Halictidae	Lasioglossum	parvum	species		(Cresson, 1865)	Cuba	Mayabeque	Santa Cruz del Norte, Jibacoa	1962.iv	-
IES	n/a	Preserved Specimen		adult	pinned	in collection	Animalia | Insecta | Hymenoptera	Halictidae	Lasioglossum	parvum	species		(Cresson, 1865)	Cuba	Mayabeque	Santa Cruz del Norte, Jibacoa	1962.iv	-
IES	n/a	Preserved Specimen		adult	pinned	in collection	Animalia | Insecta | Hymenoptera	Halictidae	Lasioglossum	parvum	species		(Cresson, 1865)	Cuba	Mayabeque	Santa Cruz del Norte, Jibacoa	1962.iv	-
IES	n/a	Preserved Specimen		adult	pinned	in collection	Animalia | Insecta | Hymenoptera	Halictidae	Lasioglossum	parvum	species		(Cresson, 1865)	Cuba	Mayabeque	Santa Cruz del Norte, Jibacoa	1962.iv	-
IES	n/a	Preserved Specimen		adult	pinned	in collection	Animalia | Insecta | Hymenoptera	Halictidae	Lasioglossum	parvum	species		(Cresson, 1865)	Cuba	Mayabeque	Santa Cruz del Norte, Jibacoa	1962.iv	-
IES	n/a	Preserved Specimen		adult	pinned	in collection	Animalia | Insecta | Hymenoptera	Halictidae	Lasioglossum	parvum	species		(Cresson, 1865)	Cuba	Mayabeque	Santa Cruz del Norte, Jibacoa	1962.iv	-
IES	n/a	Preserved Specimen		adult	pinned	in collection	Animalia | Insecta | Hymenoptera	Halictidae	Lasioglossum	parvum	species		(Cresson, 1865)	Cuba	Mayabeque	Santa Cruz del Norte, Jibacoa	1962.iv	-
IES	n/a	Preserved Specimen		adult	pinned	in collection	Animalia | Insecta | Hymenoptera	Halictidae	Lasioglossum	parvum	species		(Cresson, 1865)	Cuba	Mayabeque	Santa Cruz del Norte, Jibacoa	1962.iv	-
IES	n/a	Preserved Specimen		adult	pinned	in collection	Animalia | Insecta | Hymenoptera	Halictidae	Lasioglossum	parvum	species		(Cresson, 1865)	Cuba	Mayabeque	Santa Cruz del Norte, Jibacoa	1962.iv	-
IES	n/a	Preserved Specimen		adult	pinned	in collection	Animalia | Insecta | Hymenoptera	Halictidae	Lasioglossum	parvum	species		(Cresson, 1865)	Cuba	Mayabeque	Santa Cruz del Norte, Jibacoa	1962.iv	-
IES	n/a	Preserved Specimen		adult	pinned	in collection	Animalia | Insecta | Hymenoptera	Halictidae	Lasioglossum	parvum	species		(Cresson, 1865)	Cuba	Mayabeque	Santa Cruz del Norte, Jibacoa	1962.iv	-
IES	n/a	Preserved Specimen		adult	pinned	in collection	Animalia | Insecta | Hymenoptera	Halictidae	Lasioglossum	parvum	species		(Cresson, 1865)	Cuba	Mayabeque	Santa Cruz del Norte, Jibacoa	1962.iv	-
IES	n/a	Preserved Specimen		adult	pinned	in collection	Animalia | Insecta | Hymenoptera	Halictidae	Lasioglossum	parvum	species		(Cresson, 1865)	Cuba	Mayabeque	Santa Cruz del Norte, Jibacoa	1962.iv	-
IES	n/a	Preserved Specimen		adult	pinned	in collection	Animalia | Insecta | Hymenoptera	Halictidae	Lasioglossum	parvum	species		(Cresson, 1865)	Cuba	Mayabeque	Santa Cruz del Norte, Jibacoa	1962.iv	-
IES	n/a	Preserved Specimen		adult	pinned	in collection	Animalia | Insecta | Hymenoptera	Halictidae	Lasioglossum	parvum	species		(Cresson, 1865)	Cuba	Mayabeque	Santa Cruz del Norte, Jibacoa	1962.iv	-
IES	n/a	Preserved Specimen		adult	pinned	in collection	Animalia | Insecta | Hymenoptera	Halictidae	Lasioglossum	parvum	species		(Cresson, 1865)	Cuba	Mayabeque	Santa Cruz del Norte, Jibacoa	1962.iv	-
IES	n/a	Preserved Specimen		adult	pinned	in collection	Animalia | Insecta | Hymenoptera	Halictidae	Lasioglossum	parvum	species		(Cresson, 1865)	Cuba	Mayabeque	Santa Cruz del Norte, Jibacoa	1962.iv	-
IES	n/a	Preserved Specimen		adult	pinned	in collection	Animalia | Insecta | Hymenoptera	Halictidae	Lasioglossum	parvum	species		(Cresson, 1865)	Cuba	Mayabeque	Santa Cruz del Norte, Jibacoa	1962.iv	-
IES	n/a	Preserved Specimen		adult	pinned	in collection	Animalia | Insecta | Hymenoptera	Halictidae	Lasioglossum	parvum	species		(Cresson, 1865)	Cuba	Havana	Playa, El Laguito	1967.x	-
IES	n/a	Preserved Specimen		adult	pinned	in collection	Animalia | Insecta | Hymenoptera	Halictidae	Lasioglossum	parvum	species		(Cresson, 1865)	Cuba	Havana	Playa, El Laguito	1967.x	-
IES	n/a	Preserved Specimen		adult	pinned	in collection	Animalia | Insecta | Hymenoptera	Halictidae	Lasioglossum	parvum	species		(Cresson, 1865)	Cuba	Havana	Playa, El Laguito	1967.x	-
IES	n/a	Preserved Specimen		adult	pinned	in collection	Animalia | Insecta | Hymenoptera	Halictidae	Lasioglossum	parvum	species		(Cresson, 1865)	Cuba	Havana	Playa, El Laguito	1967.x	-
IES	n/a	Preserved Specimen		adult	pinned	in collection	Animalia | Insecta | Hymenoptera	Halictidae	Lasioglossum	parvum	species		(Cresson, 1865)	Cuba	Havana	Playa, El Laguito	1967.x	-
IES	n/a	Preserved Specimen		adult	pinned	in collection	Animalia | Insecta | Hymenoptera	Halictidae	Lasioglossum	parvum	species		(Cresson, 1865)	Cuba	Havana	Playa, El Laguito	1967.x	-
IES	n/a	Preserved Specimen		adult	pinned	in collection	Animalia | Insecta | Hymenoptera	Halictidae	Lasioglossum	parvum	species		(Cresson, 1865)	Cuba	Havana	Playa, El Laguito	1967.x	-
IES	n/a	Preserved Specimen		adult	pinned	in collection	Animalia | Insecta | Hymenoptera	Halictidae	Lasioglossum	parvum	species		(Cresson, 1865)	Cuba	Havana	Playa, El Laguito	1967.x	-
IES	n/a	Preserved Specimen		adult	pinned	in collection	Animalia | Insecta | Hymenoptera	Halictidae	Lasioglossum	parvum	species		(Cresson, 1865)	Cuba	Havana	Playa, El Laguito	1967.x	-
IES	n/a	Preserved Specimen		adult	pinned	in collection	Animalia | Insecta | Hymenoptera	Halictidae	Lasioglossum	parvum	species		(Cresson, 1865)	Cuba	Havana	Playa, El Laguito	1967.x	-
IES	n/a	Preserved Specimen		adult	pinned	in collection	Animalia | Insecta | Hymenoptera	Halictidae	Lasioglossum	parvum	species		(Cresson, 1865)	Cuba	Havana	Playa, El Laguito	1967.x	-
IES	n/a	Preserved Specimen		adult	pinned	in collection	Animalia | Insecta | Hymenoptera	Halictidae	Lasioglossum	parvum	species		(Cresson, 1865)	Cuba	Havana	Playa, El Laguito	1967.x	-
IES	n/a	Preserved Specimen		adult	pinned	in collection	Animalia | Insecta | Hymenoptera	Halictidae	Lasioglossum	parvum	species		(Cresson, 1865)	Cuba	Havana	Playa, El Laguito	1967.x	-
IES	n/a	Preserved Specimen		adult	pinned	in collection	Animalia | Insecta | Hymenoptera	Halictidae	Lasioglossum	parvum	species		(Cresson, 1865)	Cuba	Havana	Playa, El Laguito	1967.x	-
IES	n/a	Preserved Specimen		adult	pinned	in collection	Animalia | Insecta | Hymenoptera	Halictidae	Lasioglossum	parvum	species		(Cresson, 1865)	Cuba	Havana	Boyeros, Santiago de las Vegas	1967.i.27	-
IES	n/a	Preserved Specimen		adult	pinned	in collection	Animalia | Insecta | Hymenoptera	Halictidae	Lasioglossum	parvum	species		(Cresson, 1865)	Cuba	Havana	Boyeros, Santiago de las Vegas	1967.i.27	-
IES	n/a	Preserved Specimen		adult	pinned	in collection	Animalia | Insecta | Hymenoptera	Halictidae	Lasioglossum	parvum	species		(Cresson, 1865)	Cuba	Mayabeque	Sierra Comejenes	1969.iv	-
IES	n/a	Preserved Specimen		adult	pinned	in collection	Animalia | Insecta | Hymenoptera	Halictidae	Lasioglossum	parvum	species		(Cresson, 1865)	Cuba	Artemisa	Mariel	1968.vi	-
IES	n/a	Preserved Specimen		adult	pinned	in collection	Animalia | Insecta | Hymenoptera	Halictidae	Lasioglossum	parvum	species		(Cresson, 1865)	Cuba	Artemisa	Mariel	1968.vi	-
IES	n/a	Preserved Specimen		adult	pinned	in collection	Animalia | Insecta | Hymenoptera	Halictidae	Lasioglossum	parvum	species		(Cresson, 1865)	Cuba	Artemisa	Mariel	1968.vi	-
IES	n/a	Preserved Specimen		adult	pinned	in collection	Animalia | Insecta | Hymenoptera	Halictidae	Lasioglossum	parvum	species		(Cresson, 1865)	Cuba	Artemisa	Mariel	1968.vi	-
IES	n/a	Preserved Specimen		adult	pinned	in collection	Animalia | Insecta | Hymenoptera	Halictidae	Lasioglossum	parvum	species		(Cresson, 1865)	Cuba	Artemisa	Mariel	1968.vi	-
IES	n/a	Preserved Specimen		adult	pinned	in collection	Animalia | Insecta | Hymenoptera	Halictidae	Lasioglossum	parvum	species		(Cresson, 1865)	Cuba	Artemisa	Mariel	1968.vi	-
IES	n/a	Preserved Specimen		adult	pinned	in collection	Animalia | Insecta | Hymenoptera	Halictidae	Lasioglossum	parvum	species		(Cresson, 1865)	Cuba	Artemisa	Mariel	1968.vi	-
IES	n/a	Preserved Specimen		adult	pinned	in collection	Animalia | Insecta | Hymenoptera	Halictidae	Lasioglossum	parvum	species		(Cresson, 1865)	Cuba	Artemisa	Mariel	1968.vi	-
IES	n/a	Preserved Specimen		adult	pinned	in collection	Animalia | Insecta | Hymenoptera	Halictidae	Lasioglossum	parvum	species		(Cresson, 1865)	Cuba	Artemisa	Mariel	1968.vi	-
IES	n/a	Preserved Specimen		adult	pinned	in collection	Animalia | Insecta | Hymenoptera	Halictidae	Lasioglossum	parvum	species		(Cresson, 1865)	Cuba	Artemisa	Mariel	1968.vi	-
IES	n/a	Preserved Specimen		adult	pinned	in collection	Animalia | Insecta | Hymenoptera	Halictidae	Lasioglossum	parvum	species		(Cresson, 1865)	Cuba	Artemisa	Mariel	1968.vi	-
IES	n/a	Preserved Specimen		adult	pinned	in collection	Animalia | Insecta | Hymenoptera	Halictidae	Lasioglossum	parvum	species		(Cresson, 1865)	Cuba	Artemisa	Mariel	1968.vi	-
IES	n/a	Preserved Specimen		adult	pinned	in collection	Animalia | Insecta | Hymenoptera	Halictidae	Lasioglossum	parvum	species		(Cresson, 1865)	Cuba	Artemisa	Mariel	1968.vi	-
IES	n/a	Preserved Specimen		adult	pinned	in collection	Animalia | Insecta | Hymenoptera	Halictidae	Lasioglossum	parvum	species		(Cresson, 1865)	Cuba	Artemisa	Mariel	1968.vi	-
IES	n/a	Preserved Specimen		adult	pinned	in collection	Animalia | Insecta | Hymenoptera	Halictidae	Lasioglossum	parvum	species		(Cresson, 1865)	Cuba	Artemisa	Mariel	1968.vi	-
IES	n/a	Preserved Specimen		adult	pinned	in collection	Animalia | Insecta | Hymenoptera	Halictidae	Lasioglossum	parvum	species		(Cresson, 1865)	Cuba	Artemisa	Mariel	1968.vi	-
IES	n/a	Preserved Specimen		adult	pinned	in collection	Animalia | Insecta | Hymenoptera	Halictidae	Lasioglossum	parvum	species		(Cresson, 1865)	Cuba	Artemisa	Mariel	1968.vi	-
IES	n/a	Preserved Specimen		adult	pinned	in collection	Animalia | Insecta | Hymenoptera	Halictidae	Lasioglossum	parvum	species		(Cresson, 1865)	Cuba	Artemisa	Mariel	1968.vi	-
IES	n/a	Preserved Specimen		adult	pinned	in collection	Animalia | Insecta | Hymenoptera	Halictidae	Lasioglossum	parvum	species		(Cresson, 1865)	Cuba	Artemisa	Mariel	1968.vi	-
IES	n/a	Preserved Specimen		adult	pinned	in collection	Animalia | Insecta | Hymenoptera	Halictidae	Lasioglossum	parvum	species		(Cresson, 1865)	Cuba	Artemisa	Mariel	1968.vi	-
IES	n/a	Preserved Specimen		adult	pinned	in collection	Animalia | Insecta | Hymenoptera	Halictidae	Lasioglossum	parvum	species		(Cresson, 1865)	Cuba	Artemisa	Mariel	1968.vi	-
IES	n/a	Preserved Specimen		adult	pinned	in collection	Animalia | Insecta | Hymenoptera	Halictidae	Lasioglossum	parvum	species		(Cresson, 1865)	Cuba	Artemisa	Mariel	1968.vi	-
IES	n/a	Preserved Specimen		adult	pinned	in collection	Animalia | Insecta | Hymenoptera	Halictidae	Lasioglossum	parvum	species		(Cresson, 1865)	Cuba	Artemisa	Mariel	1968.vi	-
IES	n/a	Preserved Specimen		adult	pinned	in collection	Animalia | Insecta | Hymenoptera	Halictidae	Lasioglossum	parvum	species		(Cresson, 1865)	Cuba	Artemisa	Mariel	1968.vi	-
IES	n/a	Preserved Specimen		adult	pinned	in collection	Animalia | Insecta | Hymenoptera	Halictidae	Lasioglossum	parvum	species		(Cresson, 1865)	Cuba	Artemisa	Mariel	1968.vi	-
IES	n/a	Preserved Specimen		adult	pinned	in collection	Animalia | Insecta | Hymenoptera	Halictidae	Lasioglossum	parvum	species		(Cresson, 1865)	Cuba	Artemisa	Mariel	1968.vi	-
IES	n/a	Preserved Specimen		adult	pinned	in collection	Animalia | Insecta | Hymenoptera	Halictidae	Lasioglossum	parvum	species		(Cresson, 1865)	Cuba	Artemisa	Mariel	1968.vi	-
IES	n/a	Preserved Specimen		adult	pinned	in collection	Animalia | Insecta | Hymenoptera	Halictidae	Lasioglossum	parvum	species		(Cresson, 1865)	Cuba	Artemisa	Mariel	1968.vi	-
IES	n/a	Preserved Specimen		adult	pinned	in collection	Animalia | Insecta | Hymenoptera	Halictidae	Lasioglossum	parvum	species		(Cresson, 1865)	Cuba	Artemisa	Mariel	1968.vi	-
IES	n/a	Preserved Specimen		adult	pinned	in collection	Animalia | Insecta | Hymenoptera	Halictidae	Lasioglossum	parvum	species		(Cresson, 1865)	Cuba	Artemisa	Mariel	1968.vi	-
IES	n/a	Preserved Specimen		adult	pinned	in collection	Animalia | Insecta | Hymenoptera	Halictidae	Lasioglossum	parvum	species		(Cresson, 1865)	Cuba	Artemisa	Mariel	1968.vi	-
IES	n/a	Preserved Specimen		adult	pinned	in collection	Animalia | Insecta | Hymenoptera	Halictidae	Lasioglossum	parvum	species		(Cresson, 1865)	Cuba	Artemisa	Mariel	1968.vi	-
IES	n/a	Preserved Specimen		adult	pinned	in collection	Animalia | Insecta | Hymenoptera	Halictidae	Lasioglossum	parvum	species		(Cresson, 1865)	Cuba	Artemisa	Mariel	1969.iv	-
IES	n/a	Preserved Specimen		adult	pinned	in collection	Animalia | Insecta | Hymenoptera	Halictidae	Lasioglossum	parvum	species		(Cresson, 1865)	Cuba	Artemisa	Mariel	1969.iv	-
IES	n/a	Preserved Specimen		adult	pinned	in collection	Animalia | Insecta | Hymenoptera	Halictidae	Lasioglossum	parvum	species		(Cresson, 1865)	Cuba	Artemisa	Mariel	1969.iv	-
IES	n/a	Preserved Specimen		adult	pinned	in collection	Animalia | Insecta | Hymenoptera	Halictidae	Lasioglossum	parvum	species		(Cresson, 1865)	Cuba	Artemisa	Mariel	1962.i	-
IES	n/a	Preserved Specimen		adult	pinned	in collection	Animalia | Insecta | Hymenoptera	Halictidae	Lasioglossum	parvum	species		(Cresson, 1865)	Cuba	Mayabeque	Santa Cruz del Norte, Sierra Camarones	1967.iii	-
IES	n/a	Preserved Specimen		adult	pinned	in collection	Animalia | Insecta | Hymenoptera	Halictidae	Lasioglossum	parvum	species		(Cresson, 1865)	Cuba	Mayabeque	Santa Cruz del Norte, Sierra Camarones	1970.viii	-
MNHNC	18.001491	Preserved Specimen		adult	pinned	in collection	Animalia | Insecta | Hymenoptera	Halictidae	Lasioglossum	parvus	species			Cuba	Mayabeque	Santa Cruz del Norte, Sierra Camarones	1962.iv	Genaro
MNHNC	18.001497	Preserved Specimen		adult	pinned	in collection	Animalia | Insecta | Hymenoptera	Halictidae	Lasioglossum	parvus	species			Cuba	Havana	La Habana	1962.iv	Genaro
MNHNC	18.001501	Preserved Specimen		adult	pinned	in collection	Animalia | Insecta | Hymenoptera	Halictidae	Lasioglossum	parvus	species			Cuba	Havana	Playa, El Laguito	1968.vi	Genaro
MNHNC	18.001513	Preserved Specimen		adult	pinned	in collection	Animalia | Insecta | Hymenoptera	Halictidae	Lasioglossum	parvus	species			Cuba	Artemisa	San Antonio de los Baños	1963.v	Genaro
MNHN	EY38305	Preserved Specimen		adult	pinned	in collection	Animalia | Insecta | Hymenoptera	Halictidae	Lasioglossum		species			Cuba	Havana		1909
MNHN	EY38307	Preserved Specimen		adult	pinned	in collection	Animalia | Insecta | Hymenoptera	Halictidae	Lasioglossum		species			Cuba	Havana		1909
MNHN	EY38309	Preserved Specimen		adult	pinned	in collection	Animalia | Insecta | Hymenoptera	Halictidae	Lasioglossum		species			Cuba	Havana		1909
MNHN	EY38310	Preserved Specimen		adult	pinned	in collection	Animalia | Insecta | Hymenoptera	Halictidae	Lasioglossum		species			Cuba	Havana		1909
MNHN	EY38311	Preserved Specimen		adult	pinned	in collection	Animalia | Insecta | Hymenoptera	Halictidae	Lasioglossum		species			Cuba	Havana		1909
MNHNC	18.000406	Preserved Specimen		adult	pinned	in collection	Animalia | Insecta | Hymenoptera	Megachilidae	Megachile	apora	species		Krombein, 1953	Cuba	Havana	Plaza, Vedado, Parque Almendares	1999.iv	Genaro
MNHNC	18.000509	Preserved Specimen		adult	pinned	in collection	Animalia | Insecta | Hymenoptera	Megachilidae	Megachile	concinna	species		Smith, 1879	Cuba	Havana	Boyeros, Santiago de las Vegas	1951.v.10	Genaro
MNHNC	18.000510	Preserved Specimen		adult	pinned	in collection	Animalia | Insecta | Hymenoptera	Megachilidae	Megachile	concinna	species		Smith, 1879	Cuba	Havana	Boyeros, Santiago de las Vegas	1951.v.10	Genaro
MNHNC	18.000291	Preserved Specimen		adult	pinned	in collection	Animalia | Insecta | Hymenoptera	Megachilidae	Megachile	lanata	species		(Fabricius, 1775)	Cuba	Havana	Boyeros, Santiago de las Vegas	1951.x.27	Genaro
MNHNC	18.000292	Preserved Specimen		adult	pinned	in collection	Animalia | Insecta | Hymenoptera	Megachilidae	Megachile	lanata	species		(Fabricius, 1775)	Cuba	Havana	Boyeros, Santiago de las Vegas	1951.ix.03	Genaro
MNHNC	18.000293	Preserved Specimen		adult	pinned	in collection	Animalia | Insecta | Hymenoptera	Megachilidae	Megachile	lanata	species		(Fabricius, 1775)	Cuba	Havana	Boyeros, Santiago de las Vegas	1951.ix.03	Genaro
MNHNC	18.000300	Preserved Specimen		adult	pinned	in collection	Animalia | Insecta | Hymenoptera	Megachilidae	Megachile	lanata	species		(Fabricius, 1775)	Cuba	Havana	Boyeros, Santiago de las Vegas	1951.ix.03	Genaro
MNHNC	18.000303	Preserved Specimen		adult	pinned	in collection	Animalia | Insecta | Hymenoptera	Megachilidae	Megachile	lanata	species		(Fabricius, 1775)	Cuba	Havana	Boyeros, Santiago de las Vegas	1951.ix.03	Genaro
IES	n/a	Preserved Specimen		adult	pinned	in collection	Animalia | Insecta | Hymenoptera	Megachilidae	Megachile	lanata	species		(Fabricius, 1775)	Cuba	Havana	Boyeros, Santiago de las Vegas	1951.ix.03	-
IES	n/a	Preserved Specimen		adult	pinned	in collection	Animalia | Insecta | Hymenoptera	Megachilidae	Megachile	lanata	species		(Fabricius, 1775)	Cuba	Havana	Boyeros, Santiago de las Vegas	1951.ix.03	-
MNHNC	18.000339	Preserved Specimen		adult	pinned	in collection	Animalia | Insecta | Hymenoptera	Megachilidae	Megachile	poeyi	species		Guérin-Méneville, 1844	Cuba	Havana	La Habana del Este, Campo Florido, Loma La Coca (Alrededores)	1997.vii	Genaro
MNHNC	18.000342	Preserved Specimen		adult	pinned	in collection	Animalia | Insecta | Hymenoptera	Megachilidae	Megachile	poeyi	species		Guérin-Méneville, 1844	Cuba	Havana	La Habana del Este, Alamar	1987.x	Genaro
MNHNC	18.000347	Preserved Specimen		adult	pinned	in collection	Animalia | Insecta | Hymenoptera	Megachilidae	Megachile	poeyi	species		Guérin-Méneville, 1844	Cuba	Havana	Playa, Miramar	1947.vii.31	Genaro
MNHNC	18.000352	Preserved Specimen		adult	pinned	in collection	Animalia | Insecta | Hymenoptera	Megachilidae	Megachile	poeyi	species		Guérin-Méneville, 1844	Cuba	Mayabeque	San Nicolás de Bari, Playa Caimito	1990.vii.15	Genaro
MNHNC	18.000354	Preserved Specimen		adult	pinned	in collection	Animalia | Insecta | Hymenoptera	Megachilidae	Megachile	poeyi	species		Guérin-Méneville, 1844	Cuba	Mayabeque	San Nicolás de Bari, Playa Caimito	1990.vii.15	Genaro
MNHNC	18.000378	Preserved Specimen		adult	pinned	in collection	Animalia | Insecta | Hymenoptera	Megachilidae	Megachile	poeyi	species		Guérin-Méneville, 1844	Cuba	Mayabeque	San Nicolás de Bari, Playa Caimito	1988.ii	Genaro
MNHN	EY38412	Preserved Specimen		adult	pinned	in collection	Animalia | Insecta | Hymenoptera	Megachilidae	Megachile	poeyi	species		Cresson, 1865	Cuba	Havana		1908	Duarte
MNHN	EY38413	Preserved Specimen		adult	pinned	in collection	Animalia | Insecta | Hymenoptera	Megachilidae	Megachile	poeyi	species		Guérin-Méneville, 1844	Cuba	Havana		1908	Duarte
MNHN	EY38414	Preserved Specimen		adult	pinned	in collection	Animalia | Insecta | Hymenoptera	Megachilidae	Megachile	poeyi	species		Guérin-Méneville, 1844	Cuba	Havana		1908	Duarte
MNHN	EY38417	Preserved Specimen		adult	pinned	in collection	Animalia | Insecta | Hymenoptera	Megachilidae	Megachile	poeyi	species		Guérin-Méneville, 1844	Cuba	Havana		1908	Duarte
MNHN	EY38418	Preserved Specimen		adult	pinned	in collection	Animalia | Insecta | Hymenoptera	Megachilidae	Megachile	poeyi	species		Guérin-Méneville, 1844	Cuba	Havana		1908	Duarte
IES	n/a	Preserved Specimen		adult	pinned	in collection	Animalia | Insecta | Hymenoptera	Megachilidae	Megachile	poeyi	species		Guérin-Méneville, 1844	Cuba	Havana	La Habana del Este, Cojimar	1955.vi	-
MNHNC	18.000422	Preserved Specimen		adult	pinned	in collection	Animalia | Insecta | Hymenoptera	Megachilidae	Megachile	rufipennis	species		(Fabricius, 1793)	Cuba	Havana	Boyeros, Santiago de las Vegas	1950.viii.15	Genaro
MNHNC	18.000423	Preserved Specimen		adult	pinned	in collection	Animalia | Insecta | Hymenoptera	Megachilidae	Megachile	rufipennis	species		(Fabricius, 1793)	Cuba	Artemisa	San Antonio de los Baños	1989.v	Genaro
MNHNC	18.000425	Preserved Specimen		adult	pinned	in collection	Animalia | Insecta | Hymenoptera	Megachilidae	Megachile	rufipennis	species		(Fabricius, 1793)	Cuba	Havana	Boyeros, Santiago de las Vegas	1947.x.24	Genaro
MNHNC	18.000426	Preserved Specimen		adult	pinned	in collection	Animalia | Insecta | Hymenoptera	Megachilidae	Megachile	rufipennis	species		(Fabricius, 1793)	Cuba	Havana	Boyeros, Santiago de las Vegas	1947.x.15	Genaro
MNHNC	18.000427	Preserved Specimen		adult	pinned	in collection	Animalia | Insecta | Hymenoptera	Megachilidae	Megachile	rufipennis	species		(Fabricius, 1793)	Cuba	Havana	Boyeros, Santiago de las Vegas	1948.iv.26	Genaro
MNHNC	18.000429	Preserved Specimen		adult	pinned	in collection	Animalia | Insecta | Hymenoptera	Megachilidae	Megachile	rufipennis	species		(Fabricius, 1793)	Cuba	Artemisa	San Antonio de los Baños, Laguna de Ariguanabo	1937.iv.11	Genaro
MNHNC	18.000430	Preserved Specimen		adult	pinned	in collection	Animalia | Insecta | Hymenoptera	Megachilidae	Megachile	rufipennis	species		(Fabricius, 1793)	Cuba	Havana	Boyeros, Santiago de las Vegas, Estación Experimental Agronómica	1951.ix.04	Genaro
MNHNC	18.000431	Preserved Specimen		adult	pinned	in collection	Animalia | Insecta | Hymenoptera	Megachilidae	Megachile	rufipennis	species		(Fabricius, 1793)	Cuba	Havana	Boyeros, Santiago de las Vegas	1947.x.24	Genaro
MNHNC	18.000443	Preserved Specimen		adult	pinned	in collection	Animalia | Insecta | Hymenoptera	Megachilidae	Megachile	rufipennis	species		(Fabricius, 1793)	Cuba	Havana	Boyeros, Santiago de las Vegas	1951.x.27	Genaro
IES	n/a	Preserved Specimen		adult	pinned	in collection	Animalia | Insecta | Hymenoptera	Megachilidae	Megachile	rufipennis	species		(Fabricius, 1793)	Cuba	Havana	Boyeros, Santiago de las Vegas	1948.iv.26	-
IES	n/a	Preserved Specimen		adult	pinned	in collection	Animalia | Insecta | Hymenoptera	Megachilidae	Megachile	rufipennis	species		(Fabricius, 1793)	Cuba	Havana	La Habana	xxx	-
IES	n/a	Preserved Specimen		adult	pinned	in collection	Animalia | Insecta | Hymenoptera	Megachilidae	Megachile	rufipennis	species		(Fabricius, 1793)	Cuba	Havana	La Habana	1960.x.07	-
IES	n/a	Preserved Specimen		adult	pinned	in collection	Animalia | Insecta | Hymenoptera	Megachilidae	Megachile	rufipennis	species		(Fabricius, 1793)	Cuba	Havana	Boyeros, Santiago de las Vegas	1960.x.07	-
MNHNC	18.000380	Preserved Specimen		adult	pinned	in collection	Animalia | Insecta | Hymenoptera	Megachilidae	Megachile	singularis	species		Cresson, 1865	Cuba	Mayabeque	San Nicolás de Bari, Playa Caimito	1994.viii	Genaro
MNHNC	18.000381	Preserved Specimen		adult	pinned	in collection	Animalia | Insecta | Hymenoptera	Megachilidae	Megachile	singularis	species		Cresson, 1865	Cuba	Mayabeque	Güines	1989.i	Genaro
MNHNC	18.000383	Preserved Specimen		adult	pinned	in collection	Animalia | Insecta | Hymenoptera	Megachilidae	Megachile	singularis	species		Cresson, 1865	Cuba	Havana	Boyeros, Santiago de las Vegas	1951.ix.06	Genaro
MNHNC	18.000398	Preserved Specimen		adult	pinned	in collection	Animalia | Insecta | Hymenoptera	Megachilidae	Megachile	singularis	species		Cresson, 1865	Cuba	Mayabeque	Santa Cruz del Norte, Loma San Cayetano	1963.x	Genaro
MNHNC	18.000399	Preserved Specimen		adult	pinned	in collection	Animalia | Insecta | Hymenoptera	Megachilidae	Megachile	singularis	species		Cresson, 1865	Cuba	Mayabeque	Santa Cruz del Norte, El Narigón, Puerto Escondido	1989.iv	Genaro
MNHNC	18.000402	Preserved Specimen		adult	pinned	in collection	Animalia | Insecta | Hymenoptera	Megachilidae	Megachile	singularis	species		Cresson, 1865	Cuba	Havana	Boyeros, Santiago de las Vegas	1951.ix.06	Genaro
IES	n/a	Preserved Specimen		adult	pinned	in collection	Animalia | Insecta | Hymenoptera	Apidae	Melipona	beechei	species		Bennett, 1831	Cuba	Havana	La Habana del Este, Guanabo	1962.i	-
MNHNC	18.001459	Preserved Specimen		adult	pinned	in collection	Animalia | Insecta | Hymenoptera	Apidae	Melipona	beecheii	species		Bennett, 1831	Cuba	Mayabeque	Bejucal	1995.xii.07	Genaro
MNHN	EY38210	Preserved Specimen		adult	pinned	in collection	Animalia | Insecta | Hymenoptera	Apidae	Melipona	beecheii	species		Bennett, 1831	Cuba	Havana		1967	Duarte
MNHN	EY38211	Preserved Specimen		adult	pinned	in collection	Animalia | Insecta | Hymenoptera	Apidae	Melipona	beecheii	species		Bennett, 1831	Cuba	Havana		1967	Duarte
MNHN	EY38212	Preserved Specimen		adult	pinned	in collection	Animalia | Insecta | Hymenoptera	Apidae	Melipona	beecheii	species		Bennett, 1831	Cuba	Havana		1967	Duarte
MNHN	EY38213	Preserved Specimen		adult	pinned	in collection	Animalia | Insecta | Hymenoptera	Apidae	Melipona	beecheii	species		Bennett, 1831	Cuba	Havana		1967	Duarte
MNHN	EY38214	Preserved Specimen		adult	pinned	in collection	Animalia | Insecta | Hymenoptera	Apidae	Melipona	beecheii	species		Bennett, 1831	Cuba	Havana		1967	Duarte
MNHN	EY38215	Preserved Specimen		adult	pinned	in collection	Animalia | Insecta | Hymenoptera	Apidae	Melipona	beecheii	species		Bennett, 1831	Cuba	Havana		1967	Duarte
MNHN	EY38216	Preserved Specimen		adult	pinned	in collection	Animalia | Insecta | Hymenoptera	Apidae	Melipona	beecheii	species		Bennett, 1831	Cuba	Havana		1967	Duarte
MNHN	EY38217	Preserved Specimen		adult	pinned	in collection	Animalia | Insecta | Hymenoptera	Apidae	Melipona	beecheii	species		Bennett, 1831	Cuba	Havana		1967	Duarte
MNHN	EY38218	Preserved Specimen		adult	pinned	in collection	Animalia | Insecta | Hymenoptera	Apidae	Melipona	beecheii	species		Bennett, 1831	Cuba	Havana		1967	Duarte
MNHN	EY38219	Preserved Specimen		adult	pinned	in collection	Animalia | Insecta | Hymenoptera	Apidae	Melipona	beecheii	species		Bennett, 1831	Cuba	Havana		1967	Duarte
MNHN	EY38220	Preserved Specimen		adult	pinned	in collection	Animalia | Insecta | Hymenoptera	Apidae	Melipona	beecheii	species		Bennett, 1831	Cuba	Havana		1967	Duarte
MNHN	EY38221	Preserved Specimen		adult	pinned	in collection	Animalia | Insecta | Hymenoptera	Apidae	Melipona	beecheii	species		Bennett, 1831	Cuba	Havana		1967	Duarte
MNHN	EY38222	Preserved Specimen		adult	pinned	in collection	Animalia | Insecta | Hymenoptera	Apidae	Melipona	beecheii	species		Bennett, 1831	Cuba	Havana		1967	Duarte
MNHN	EY38224	Preserved Specimen		adult	pinned	in collection	Animalia | Insecta | Hymenoptera	Apidae	Melipona	beecheii	species		Bennett, 1831	Cuba	Havana		1967	Duarte
MNHN	EY38225	Preserved Specimen		adult	pinned	in collection	Animalia | Insecta | Hymenoptera	Apidae	Melipona	beecheii	species		Bennett, 1831	Cuba	Havana		1908	Duarte
MNHN	EY38226	Preserved Specimen		adult	pinned	in collection	Animalia | Insecta | Hymenoptera	Apidae	Melipona	beecheii	species		Bennett, 1831	Cuba	Havana		1908	Duarte
MNHN	EY38227	Preserved Specimen		adult	pinned	in collection	Animalia | Insecta | Hymenoptera	Apidae	Melipona	beecheii	species		Bennett, 1831	Cuba	Havana		1908	Duarte
MNHN	EY38228	Preserved Specimen		adult	pinned	in collection	Animalia | Insecta | Hymenoptera	Apidae	Melipona	beecheii	species		Bennett, 1831	Cuba	Havana		1908	Duarte
MNHN	EY38229	Preserved Specimen		adult	pinned	in collection	Animalia | Insecta | Hymenoptera	Apidae	Melipona	beecheii	species		Bennett, 1831	Cuba	Havana		1908	Duarte
MNHN	EY38233	Preserved Specimen		adult	pinned	in collection	Animalia | Insecta | Hymenoptera	Apidae	Melipona	beecheii	species		Bennett, 1831	Cuba	Havana		1908	Duarte
MNHN	EY38237	Preserved Specimen		adult	pinned	in collection	Animalia | Insecta | Hymenoptera	Apidae	Melipona	beecheii	species		Bennett, 1831	Cuba	Havana		1908	Duarte
MNHN	EY38274	Preserved Specimen		adult	pinned	in collection	Animalia | Insecta | Hymenoptera	Apidae	Melipona	beecheii	species		Bennett, 1831	Cuba	Havana		1967	Duarte
MNHNC	18.000794	Preserved Specimen		adult	pinned	in collection	Animalia | Insecta | Hymenoptera	Apidae	Melissodes	cubensis	species		LaBerge, 1956	Cuba	Havana	Boyeros, Santiago de las Vegas	1951.viii.23	Genaro
MNHNC	18.000795	Preserved Specimen		adult	pinned	in collection	Animalia | Insecta | Hymenoptera	Apidae	Melissodes	cubensis	species		LaBerge, 1956	Cuba	Havana	Boyeros, Santiago de las Vegas	1951.viii.23	Genaro
MNHNC	18.000796	Preserved Specimen		adult	pinned	in collection	Animalia | Insecta | Hymenoptera	Apidae	Melissodes	cubensis	species		LaBerge, 1956	Cuba	Havana	Boyeros, Santiago de las Vegas	1951.viii.23	Genaro
MNHNC	18.000797	Preserved Specimen		adult	pinned	in collection	Animalia | Insecta | Hymenoptera	Apidae	Melissodes	cubensis	species		LaBerge, 1956	Cuba	Havana	Boyeros, Santiago de las Vegas	1948.x.01	Genaro
MNHNC	18.000798	Preserved Specimen		adult	pinned	in collection	Animalia | Insecta | Hymenoptera	Apidae	Melissodes	cubensis	species		LaBerge, 1956	Cuba	Havana	Boyeros, Santiago de las Vegas	1948.x.01	Genaro
MNHNC	18.000799	Preserved Specimen		adult	pinned	in collection	Animalia | Insecta | Hymenoptera	Apidae	Melissodes	cubensis	species		LaBerge, 1956	Cuba	Havana	Boyeros, Santiago de las Vegas	1948.x.01	Genaro
MNHNC	18.000800	Preserved Specimen		adult	pinned	in collection	Animalia | Insecta | Hymenoptera	Apidae	Melissodes	cubensis	species		LaBerge, 1956	Cuba	Havana	Boyeros, Santiago de las Vegas	1948.x	Genaro
MNHNC	18.000801	Preserved Specimen		adult	pinned	in collection	Animalia | Insecta | Hymenoptera	Apidae	Melissodes	cubensis	species		LaBerge, 1956	Cuba	Mayabeque	San Nicolás de Bari	1996.x	Genaro
MNHNC	18.000802	Preserved Specimen		adult	pinned	in collection	Animalia | Insecta | Hymenoptera	Apidae	Melissodes	cubensis	species		LaBerge, 1956	Cuba	Mayabeque	San Nicolás de Bari	1996.x	Genaro
IES	n/a	Preserved Specimen		adult	pinned	in collection	Animalia | Insecta | Hymenoptera	Apidae	Melissodes	cubensis	species		LaBerge, 1956	Cuba	Havana	Boyeros, Santiago de las Vegas	1963.xi	-
IES	n/a	Preserved Specimen		adult	pinned	in collection	Animalia | Insecta | Hymenoptera	Apidae	Melissodes	cubensis	species		LaBerge, 1956	Cuba	Havana	Boyeros, Santiago de las Vegas	1963.xi	-
MNHNC	18.000963	Preserved Specimen		adult	pinned	in collection	Animalia | Insecta | Hymenoptera	Apidae	Melissodes	leprieuri	species		Blanchard, 1849	Cuba	Artemisa	Alquízar, Guanímar	1967.x	Genaro
MNHNC	18.000964	Preserved Specimen		adult	pinned	in collection	Animalia | Insecta | Hymenoptera	Apidae	Melissodes	leprieuri	species		Blanchard, 1849	Cuba	Havana	Boyeros, Santiago de las Vegas	1921.viii.15	Genaro
MNHNC	18.000968	Preserved Specimen		adult	pinned	in collection	Animalia | Insecta | Hymenoptera	Apidae	Melissodes	leprieuri	species		Blanchard, 1849	Cuba	Havana	Boyeros, Santiago de las Vegas	1948.x.27	Genaro
MNHNC	18.000969	Preserved Specimen		adult	pinned	in collection	Animalia | Insecta | Hymenoptera	Apidae	Melissodes	leprieuri	species		Blanchard, 1849	Cuba	Mayabeque	Santa Cruz del Norte, Loma San Cayetano	1963.x	Genaro
MNHNC	18.000976	Preserved Specimen		adult	pinned	in collection	Animalia | Insecta | Hymenoptera	Apidae	Melissodes	leprieuri	species		Blanchard, 1849	Cuba	Mayabeque	San Nicolás de Bari	1996.x	Genaro
MNHNC	18.000977	Preserved Specimen		adult	pinned	in collection	Animalia | Insecta | Hymenoptera	Apidae	Melissodes	leprieuri	species		Blanchard, 1849	Cuba	Mayabeque	San Nicolás de Bari	1996.x	Genaro
MNHNC	18.000979	Preserved Specimen		adult	pinned	in collection	Animalia | Insecta | Hymenoptera	Apidae	Melissodes	leprieuri	species		Blanchard, 1849	Cuba	Havana	Boyeros, Santiago de las Vegas	1951.viii.23	Genaro
MNHNC	18.000980	Preserved Specimen		adult	pinned	in collection	Animalia | Insecta | Hymenoptera	Apidae	Melissodes	leprieuri	species		Blanchard, 1849	Cuba	Mayabeque	Santa Cruz del Norte, Playa Jibacoa	1963.vi	Genaro
MNHNC	18.000983	Preserved Specimen		adult	pinned	in collection	Animalia | Insecta | Hymenoptera	Apidae	Melissodes	leprieuri	species		Blanchard, 1849	Cuba	Havana	Boyeros, Santiago de las Vegas	xxxx	Genaro
MNHNC	18.000985	Preserved Specimen		adult	pinned	in collection	Animalia | Insecta | Hymenoptera	Apidae	Melissodes	leprieuri	species		Blanchard, 1849	Cuba	Havana	Boyeros, Santiago de las Vegas	1952.i.15	Genaro
MNHNC	18.000987	Preserved Specimen		adult	pinned	in collection	Animalia | Insecta | Hymenoptera	Apidae	Melissodes	leprieuri	species		Blanchard, 1849	Cuba	Mayabeque	Güines, Loma Candela, La Fosforita	1993.x.15	Genaro
IES	n/a	Preserved Specimen		adult	pinned	in collection	Animalia | Insecta | Hymenoptera	Apidae	Melissodes	leprieuri	species		Blanchard, 1849	Cuba	Artemisa	San Antonio de los Baños	1949.x	-
IES	n/a	Preserved Specimen		adult	pinned	in collection	Animalia | Insecta | Hymenoptera	Apidae	Melissodes	leprieuri	species		Blanchard, 1849	Cuba	Artemisa	San Antonio de los Baños	1949.x	-
IES	n/a	Preserved Specimen		adult	pinned	in collection	Animalia | Insecta | Hymenoptera	Apidae	Melissodes	leprieuri	species		Blanchard, 1849	Cuba	Artemisa	San Antonio de los Baños	1984.x	-
IES	n/a	Preserved Specimen		adult	pinned	in collection	Animalia | Insecta | Hymenoptera	Apidae	Melissodes	leprieuri	species		Blanchard, 1849	Cuba	Artemisa	San Antonio de los Baños, Laguna de Ariguanabo	1984.x	-
IES	n/a	Preserved Specimen		adult	pinned	in collection	Animalia | Insecta | Hymenoptera	Apidae	Melissodes	leprieuri	species		Blanchard, 1849	Cuba	Mayabeque	Santa Cruz del Norte, Jibacoa	1962.ix	-
IES	n/a	Preserved Specimen		adult	pinned	in collection	Animalia | Insecta | Hymenoptera	Apidae	Melissodes	leprieuri	species		Blanchard, 1849	Cuba	Mayabeque	Santa Cruz del Norte, Jibacoa	1961.xii	-
IES	n/a	Preserved Specimen		adult	pinned	in collection	Animalia | Insecta | Hymenoptera	Apidae	Melissodes	leprieuri	species		Blanchard, 1849	Cuba	Mayabeque	Santa Cruz del Norte, Jibacoa	1963.xi	-
MNHNC	18.000836	Preserved Specimen		adult	pinned	in collection	Animalia | Insecta | Hymenoptera	Apidae	Melissodes	pullata	species		Cresson, 1865	Cuba	Havana	La Habana del Este, Cojimar	1962.v	Genaro
MNHNC	18.000837	Preserved Specimen		adult	pinned	in collection	Animalia | Insecta | Hymenoptera	Apidae	Melissodes	pullata	species		Cresson, 1865	Cuba	Havana	La Habana del Este, Cojimar	1962.v	Genaro
MNHNC	18.000838	Preserved Specimen		adult	pinned	in collection	Animalia | Insecta | Hymenoptera	Apidae	Melissodes	pullata	species		Cresson, 1865	Cuba	Havana	La Habana del Este, Cojimar	1962.v	Genaro
MNHNC	18.000839	Preserved Specimen		adult	pinned	in collection	Animalia | Insecta | Hymenoptera	Apidae	Melissodes	pullata	species		Cresson, 1865	Cuba	Havana	La Habana del Este, Cojimar	1961.v	Genaro
MNHNC	18.000840	Preserved Specimen		adult	pinned	in collection	Animalia | Insecta | Hymenoptera	Apidae	Melissodes	pullata	species		Cresson, 1865	Cuba	Havana	Boyeros, Santiago de las Vegas	1951.ix.20	Genaro
MNHNC	18.000841	Preserved Specimen		adult	pinned	in collection	Animalia | Insecta | Hymenoptera	Apidae	Melissodes	pullata	species		Cresson, 1865	Cuba	Havana	Boyeros, Santiago de las Vegas	1951.viii.23	Genaro
MNHNC	18.000842	Preserved Specimen		adult	pinned	in collection	Animalia | Insecta | Hymenoptera	Apidae	Melissodes	pullata	species		Cresson, 1865	Cuba	Havana	Boyeros, Santiago de las Vegas	1951.viii.23	Genaro
MNHNC	18.000843	Preserved Specimen		adult	pinned	in collection	Animalia | Insecta | Hymenoptera	Apidae	Melissodes	pullata	species		Cresson, 1865	Cuba	Havana	Boyeros, Santiago de las Vegas	1951.viii.23	Genaro
MNHNC	18.000844	Preserved Specimen		adult	pinned	in collection	Animalia | Insecta | Hymenoptera	Apidae	Melissodes	pullata	species		Cresson, 1865	Cuba	Havana	Boyeros, Santiago de las Vegas	1952.i.12	Genaro
MNHNC	18.000845	Preserved Specimen		adult	pinned	in collection	Animalia | Insecta | Hymenoptera	Apidae	Melissodes	pullata	species		Cresson, 1865	Cuba	Mayabeque	San José de las Lajas, Tapaste, Sitio Perdido	1978.x	Genaro
MNHNC	18.000849	Preserved Specimen		adult	pinned	in collection	Animalia | Insecta | Hymenoptera	Apidae	Melissodes	pullata	species		Cresson, 1865	Cuba	Havana	Arroyo Naranjo, Calabazar	1928.v	Genaro
MNHNC	18.000851	Preserved Specimen		adult	pinned	in collection	Animalia | Insecta | Hymenoptera	Apidae	Melissodes	pullata	species		Cresson, 1865	Cuba	Havana	Boyeros, Santiago de las Vegas	1951.viii.23	Genaro
MNHNC	18.000852	Preserved Specimen		adult	pinned	in collection	Animalia | Insecta | Hymenoptera	Apidae	Melissodes	pullata	species		Cresson, 1865	Cuba	Havana	Boyeros, Santiago de las Vegas	1951.viii.23	Genaro
MNHNC	18.000853	Preserved Specimen		adult	pinned	in collection	Animalia | Insecta | Hymenoptera	Apidae	Melissodes	pullata	species		Cresson, 1865	Cuba	Havana	Boyeros, Santiago de las Vegas	1951.viii.23	Genaro
MNHNC	18.000854	Preserved Specimen		adult	pinned	in collection	Animalia | Insecta | Hymenoptera	Apidae	Melissodes	pullata	species		Cresson, 1865	Cuba	Havana	Boyeros, Santiago de las Vegas	1951.viii.23	Genaro
MNHNC	18.000855	Preserved Specimen		adult	pinned	in collection	Animalia | Insecta | Hymenoptera	Apidae	Melissodes	pullata	species		Cresson, 1865	Cuba	Havana	Boyeros, Santiago de las Vegas	1947.vii	Genaro
MNHNC	18.000856	Preserved Specimen		adult	pinned	in collection	Animalia | Insecta | Hymenoptera	Apidae	Melissodes	pullata	species		Cresson, 1865	Cuba	Havana	Boyeros, Santiago de las Vegas	1964.vii	Genaro
IES	n/a	Preserved Specimen		adult	pinned	in collection	Animalia | Insecta | Hymenoptera	Apidae	Melissodes	pullata	species		Cresson, 1865	Cuba	Havana	Boyeros, Santiago de las Vegas	1947.vii	-
IES	n/a	Preserved Specimen		adult	pinned	in collection	Animalia | Insecta | Hymenoptera	Apidae	Melissodes	pullata	species		Cresson, 1865	Cuba	Havana	Boyeros, Santiago de las Vegas	1951.viii	-
IES	n/a	Preserved Specimen		adult	pinned	in collection	Animalia | Insecta | Hymenoptera	Apidae	Melissodes	pullata	species		Cresson, 1865	Cuba	Havana	La Habana del Este, Cojimar	1962.v	-
IES	n/a	Preserved Specimen		adult	pinned	in collection	Animalia | Insecta | Hymenoptera	Apidae	Melissodes	pullata	species		Cresson, 1865	Cuba	Havana	La Habana del Este, Cojimar	1962.v	-
IES	n/a	Preserved Specimen		adult	pinned	in collection	Animalia | Insecta | Hymenoptera	Apidae	Melissodes	pullata	species		Cresson, 1865	Cuba	Havana	Boyeros, Santiago de las Vegas	1951.vii	-
MNHNC	18.000938	Preserved Specimen		adult	pinned	in collection	Animalia | Insecta | Hymenoptera	Apidae	Mesoplia	cubensis	species		Genaro y Breto, 2022	Cuba	Mayabeque	San José de las Lajas, Camoa	1994.x	Genaro
MNHNC	18.000940	Preserved Specimen		adult	pinned	in collection	Animalia | Insecta | Hymenoptera	Apidae	Mesoplia	cubensis	species		Genaro y Breto, 2022	Cuba	Mayabeque	Güines	1987.xii.02	Genaro
MNHN	EY38399	Preserved Specimen		adult	pinned	in collection	Animalia | Insecta | Hymenoptera	Apidae	Mesoplia	cubensis	species		Genaro y Breto, 2022	Cuba	Havana		1909	Duarte
MNHNC	18.000544	Preserved Specimen		adult	pinned	in collection	Animalia | Insecta | Hymenoptera	Apidae	Nomada	cruralis	species		Moure, 1960	Cuba	Artemisa	Mariel, Río Mosquito	1993.x.14	Genaro
MNHNC	18.000545	Preserved Specimen		adult	pinned	in collection	Animalia | Insecta | Hymenoptera	Apidae	Nomada	cruralis	species		Moure, 1960	Cuba	Havana	Boyeros, Santiago de las Vegas	1951.viii.23	Genaro
MNHNC	18.000546	Preserved Specimen		adult	pinned	in collection	Animalia | Insecta | Hymenoptera	Apidae	Nomada	cruralis	species		Moure, 1960	Cuba	Mayabeque	Jaruco, Sierra de Jaruco	1966.iii	Genaro
MNHNC	18.000548	Preserved Specimen		adult	pinned	in collection	Animalia | Insecta | Hymenoptera	Apidae	Nomada	cruralis	species		Moure, 1960	Cuba	Mayabeque	Jaruco, Sierra de Jaruco	1966.iii	Genaro
MNHNC	18.000549	Preserved Specimen		adult	pinned	in collection	Animalia | Insecta | Hymenoptera	Apidae	Nomada	cruralis	species		Moure, 1960	Cuba	Mayabeque	Güines	1993.iv.16	Genaro
MNHNC	18.000550	Preserved Specimen		adult	pinned	in collection	Animalia | Insecta | Hymenoptera	Apidae	Nomada	cruralis	species		Moure, 1960	Cuba	Havana	Boyeros, Santiago de las Vegas	1951.viii.23	Genaro
MNHNC	18.000551	Preserved Specimen		adult	pinned	in collection	Animalia | Insecta | Hymenoptera	Apidae	Nomada	cruralis	species		Moure, 1960	Cuba	Mayabeque	Santa Cruz del Norte, Loma San Cayetano	1962.i	Genaro
MNHNC	18.000552	Preserved Specimen		adult	pinned	in collection	Animalia | Insecta | Hymenoptera	Apidae	Nomada	cruralis	species		Moure, 1960	Cuba	Mayabeque	Jaruco, Sierra de Jaruco	1966.iii	Genaro
MNHNC	18.000554	Preserved Specimen		adult	pinned	in collection	Animalia | Insecta | Hymenoptera	Apidae	Nomada	cruralis	species		Moure, 1960	Cuba	Mayabeque	Jaruco	1961.xii	Genaro
MNHN	EY38435	Preserved Specimen		adult	pinned	in collection	Animalia | Insecta | Hymenoptera	Apidae	Nomada	cruralis	species		Moure, 1960	Cuba	Havana		1909	Duarte
MNHN	EY38436	Preserved Specimen		adult	pinned	in collection	Animalia | Insecta | Hymenoptera	Apidae	Nomada	cruralis	species		Moure, 1960	Cuba	Havana		1909	Duarte
MNHN	EY38437	Preserved Specimen		adult	pinned	in collection	Animalia | Insecta | Hymenoptera	Apidae	Nomada	cubensis	species		Cresson, 1865	Cuba	Havana		1909	Duarte
MNHN	EY38438	Preserved Specimen		adult	pinned	in collection	Animalia | Insecta | Hymenoptera	Apidae	Nomada	cubensis	species		Cresson, 1865	Cuba	Havana		1909	Duarte
MNHN	EY38439	Preserved Specimen		adult	pinned	in collection	Animalia | Insecta | Hymenoptera	Apidae	Nomada	cubensis	species		Cresson, 1865	Cuba	Havana		1909	Duarte
MNHN	EY38440	Preserved Specimen		adult	pinned	in collection	Animalia | Insecta | Hymenoptera	Apidae	Nomada	cubensis	species		Cresson, 1865	Cuba	Havana		1909	Duarte
MNHN	EY38441	Preserved Specimen		adult	pinned	in collection	Animalia | Insecta | Hymenoptera	Apidae	Nomada	cubensis	species		Cresson, 1865	Cuba	Havana		1909	Duarte
MNHN	EY38442	Preserved Specimen		adult	pinned	in collection	Animalia | Insecta | Hymenoptera	Apidae	Nomada	cubensis	species		Cresson, 1865	Cuba	Havana		1909	Duarte
MNHN	EY38443	Preserved Specimen		adult	pinned	in collection	Animalia | Insecta | Hymenoptera	Apidae	Nomada	cubensis	species		Cresson, 1865	Cuba	Havana		1909	Duarte
MNHN	EY38444	Preserved Specimen		adult	pinned	in collection	Animalia | Insecta | Hymenoptera	Apidae	Nomada	cubensis	species		Cresson, 1865	Cuba	Havana		1909	Duarte
MNHN	EY38445	Preserved Specimen		adult	pinned	in collection	Animalia | Insecta | Hymenoptera	Apidae	Nomada	cubensis	species		Cresson, 1865	Cuba	Havana		1909	Duarte
MNHN	EY38446	Preserved Specimen		adult	pinned	in collection	Animalia | Insecta | Hymenoptera	Apidae	Nomada	cubensis	species		Cresson, 1865	Cuba	Havana		1909	Duarte
MNHN	EY38447	Preserved Specimen		adult	pinned	in collection	Animalia | Insecta | Hymenoptera	Apidae	Nomada	cubensis	species		Cresson, 1865	Cuba	Havana		1909	Duarte
MNHN	EY38448	Preserved Specimen		adult	pinned	in collection	Animalia | Insecta | Hymenoptera	Apidae	Nomada	cubensis	species		Cresson, 1865	Cuba	Havana		1909	Duarte
MNHN	EY38449	Preserved Specimen		adult	pinned	in collection	Animalia | Insecta | Hymenoptera	Apidae	Nomada	cubensis	species		Cresson, 1865	Cuba	Havana		1909	Duarte
MNHN	EY38450	Preserved Specimen		adult	pinned	in collection	Animalia | Insecta | Hymenoptera	Apidae	Nomada	cubensis	species		Cresson, 1865	Cuba	Havana		1909	Duarte
MNHN	EY38451	Preserved Specimen		adult	pinned	in collection	Animalia | Insecta | Hymenoptera	Apidae	Nomada	cubensis	species		Cresson, 1865	Cuba	Havana		1909	Duarte
MNHN	EY38452	Preserved Specimen		adult	pinned	in collection	Animalia | Insecta | Hymenoptera	Apidae	Nomada	cubensis	species		Cresson, 1865	Cuba	Havana		1909	Duarte
MNHN	EY38453	Preserved Specimen		adult	pinned	in collection	Animalia | Insecta | Hymenoptera	Apidae	Nomada	cubensis	species		Cresson, 1865	Cuba	Havana		1909	Duarte
MNHN	EY38454	Preserved Specimen		adult	pinned	in collection	Animalia | Insecta | Hymenoptera	Apidae	Nomada	cubensis	species		Cresson, 1865	Cuba	Havana		1909	Duarte
MNHN	EY38455	Preserved Specimen		adult	pinned	in collection	Animalia | Insecta | Hymenoptera	Apidae	Nomada	cubensis	species		Cresson, 1865	Cuba	Havana		1909	Duarte
MNHN	EY38456	Preserved Specimen		adult	pinned	in collection	Animalia | Insecta | Hymenoptera	Apidae	Nomada	cubensis	species		Cresson, 1865	Cuba	Havana		1909	Duarte
MNHN	EY38457	Preserved Specimen		adult	pinned	in collection	Animalia | Insecta | Hymenoptera	Apidae	Nomada	cubensis	species		Cresson, 1865	Cuba	Havana		1909	Duarte
MNHN	EY38458	Preserved Specimen		adult	pinned	in collection	Animalia | Insecta | Hymenoptera	Apidae	Nomada	cubensis	species		Cresson, 1865	Cuba	Havana		1909	Duarte
MNHN	EY38459	Preserved Specimen		adult	pinned	in collection	Animalia | Insecta | Hymenoptera	Apidae	Nomada	cubensis	species		Cresson, 1865	Cuba	Havana		1909	Duarte
MNHN	EY38460	Preserved Specimen		adult	pinned	in collection	Animalia | Insecta | Hymenoptera	Apidae	Nomada	cubensis	species		Cresson, 1865	Cuba	Havana		1909	Duarte
MNHN	EY38461	Preserved Specimen		adult	pinned	in collection	Animalia | Insecta | Hymenoptera	Apidae	Nomada	cubensis	species		Cresson, 1865	Cuba	Havana		1909	Duarte
MNHN	EY38462	Preserved Specimen		adult	pinned	in collection	Animalia | Insecta | Hymenoptera	Apidae	Nomada	cubensis	species		Cresson, 1865	Cuba	Havana		1909	Duarte
MNHN	EY38463	Preserved Specimen		adult	pinned	in collection	Animalia | Insecta | Hymenoptera	Apidae	Nomada	cubensis	species		Cresson, 1865	Cuba	Havana		1909	Duarte
MNHN	EY38464	Preserved Specimen		adult	pinned	in collection	Animalia | Insecta | Hymenoptera	Apidae	Nomada	cubensis	species		Cresson, 1865	Cuba	Havana		1909	Duarte
MNHN	EY38465	Preserved Specimen		adult	pinned	in collection	Animalia | Insecta | Hymenoptera	Apidae	Nomada	cubensis	species		Cresson, 1865	Cuba	Havana		1909	Duarte
MNHN	EY38466	Preserved Specimen		adult	pinned	in collection	Animalia | Insecta | Hymenoptera	Apidae	Nomada	cubensis	species		Cresson, 1865	Cuba	Havana		1909	Duarte
MNHN	EY38467	Preserved Specimen		adult	pinned	in collection	Animalia | Insecta | Hymenoptera	Apidae	Nomada	cubensis	species		Cresson, 1865	Cuba	Havana		1909	Duarte
MNHN	EY38468	Preserved Specimen		adult	pinned	in collection	Animalia | Insecta | Hymenoptera	Apidae	Nomada	cubensis	species		Cresson, 1865	Cuba	Havana		1909	Duarte
MNHN	EY38469	Preserved Specimen		adult	pinned	in collection	Animalia | Insecta | Hymenoptera	Apidae	Nomada	cubensis	species		Cresson, 1865	Cuba	Havana		1909	Duarte
MNHN	EY38470	Preserved Specimen		adult	pinned	in collection	Animalia | Insecta | Hymenoptera	Apidae	Nomada	cubensis	species		Cresson, 1865	Cuba	Havana		1909	Duarte
MNHN	EY38471	Preserved Specimen		adult	pinned	in collection	Animalia | Insecta | Hymenoptera	Apidae	Nomada	cubensis	species		Cresson, 1865	Cuba	Havana		1909	Duarte
IES	n/a	Preserved Specimen		adult	pinned	in collection	Animalia | Insecta | Hymenoptera	Apidae	Nomada	cubensis	species		Cresson, 1865	Cuba	Mayabeque	Jaruco	1969.iv	-
IES	n/a	Preserved Specimen		adult	pinned	in collection	Animalia | Insecta | Hymenoptera	Apidae	Nomada	cubensis	species		Cresson, 1865	Cuba	Havana	Boyeros, Santiago de las Vegas	1942.v.18	-
IES	n/a	Preserved Specimen		adult	pinned	in collection	Animalia | Insecta | Hymenoptera	Apidae	Nomada	cubensis	species		Cresson, 1865	Cuba	Artemisa	San Antonio de los Baños, Laguna de Ariguanabo	1961.xii	-
IES	n/a	Preserved Specimen		adult	pinned	in collection	Animalia | Insecta | Hymenoptera	Apidae	Nomada	cubensis	species		Cresson, 1865	Cuba	Mayabeque	Güines	1969.iv	-
IES	n/a	Preserved Specimen		adult	pinned	in collection	Animalia | Insecta | Hymenoptera	Apidae	Nomada	cubensis	species		Cresson, 1865	Cuba	Mayabeque	Santa Cruz del Norte, Jibacoa	1963.xi	-
IES	n/a	Preserved Specimen		adult	pinned	in collection	Animalia | Insecta | Hymenoptera	Apidae	Nomada	cubensis	species		Cresson, 1865	Cuba	Mayabeque	Somorrostro, Laguna Somorrostro	1947.vi	-
IES	n/a	Preserved Specimen		adult	pinned	in collection	Animalia | Insecta | Hymenoptera	Apidae	Nomada	cubensis	species		Cresson, 1865	Cuba	Artemisa	San Antonio de los Baños	1984.v	-
IES	n/a	Preserved Specimen		adult	pinned	in collection	Animalia | Insecta | Hymenoptera	Apidae	Nomada	cubensis	species		Cresson, 1865	Cuba	Havana	Playa, El Laguito	1967.iii	-
IES	n/a	Preserved Specimen		adult	pinned	in collection	Animalia | Insecta | Hymenoptera	Apidae	Nomada	cubensis	species		Cresson, 1865	Cuba	Havana	Playa, Santa Fé	1967.ii.18	-
MNHN	EY38430	Preserved Specimen		adult	pinned	in collection	Animalia | Insecta | Hymenoptera	Apidae	Nomada	pilipes	species		(Cresson, 1865)	Cuba	Havana		1909	Duarte
MNHN	EY38431	Preserved Specimen		adult	pinned	in collection	Animalia | Insecta | Hymenoptera	Apidae	Nomada	pilipes	species		(Cresson, 1865)	Cuba	Havana		1909	Duarte
MNHN	EY38432	Preserved Specimen		adult	pinned	in collection	Animalia | Insecta | Hymenoptera	Apidae	Nomada	pilipes	species		(Cresson, 1865)	Cuba	Havana		1909	Duarte
MNHN	EY38433	Preserved Specimen		adult	pinned	in collection	Animalia | Insecta | Hymenoptera	Apidae	Nomada	pilipes	species		(Cresson, 1865)	Cuba	Havana		1909	Duarte
MNHN	EY38434	Preserved Specimen		adult	pinned	in collection	Animalia | Insecta | Hymenoptera	Apidae	Nomada	pilipes	species		(Cresson, 1865)	Cuba	Havana		1909	Duarte
IES	n/a	Preserved Specimen		adult	pinned	in collection	Animalia | Insecta | Hymenoptera	Apidae	Nomada	pilipes	species		(Cresson, 1865)	Cuba	Mayabeque	Güines	1962.iv	-
IES	n/a	Preserved Specimen		adult	pinned	in collection	Animalia | Insecta | Hymenoptera	Apidae	Nomada	pilipes	species		(Cresson, 1865)	Cuba	Mayabeque	Güines	1962.iv	-
IES	n/a	Preserved Specimen		adult	pinned	in collection	Animalia | Insecta | Hymenoptera	Apidae	Nomada	pilipes	species		(Cresson, 1865)	Cuba	Mayabeque	Güines	1962.iv	-
IES	n/a	Preserved Specimen		adult	pinned	in collection	Animalia | Insecta | Hymenoptera	Apidae	Nomada	pilipes	species		(Cresson, 1865)	Cuba	Mayabeque	Jaruco	1962.iv	-
IES	n/a	Preserved Specimen		adult	pinned	in collection	Animalia | Insecta | Hymenoptera	Apidae	Nomada	pilipes	species		(Cresson, 1865)	Cuba	Mayabeque	Güines, Santa María	1962.iv	-
MNHNC	18.000646	Preserved Specimen		adult	pinned	in collection	Animalia | Insecta | Hymenoptera	Apidae	Nomada	cubensis	species		Cresson, 1865	Cuba	Artemisa	Mariel, Río Mosquito	1983.v.14	Genaro
MNHNC	18.000647	Preserved Specimen		adult	pinned	in collection	Animalia | Insecta | Hymenoptera	Apidae	Nomada	cubensis	species		Cresson, 1865	Cuba	Artemisa	Mariel, Río Mosquito	1983.v.14	Genaro
MNHNC	18.000655	Preserved Specimen		adult	pinned	in collection	Animalia | Insecta | Hymenoptera	Apidae	Nomada	cubensis	species		Cresson, 1865	Cuba	Havana	Boyeros, Santiago de las Vegas	1951.ix.03	Genaro
MNHNC	18.000656	Preserved Specimen		adult	pinned	in collection	Animalia | Insecta | Hymenoptera	Apidae	Nomada	cubensis	species		Cresson, 1865	Cuba	Mayabeque	San José de las Lajas, Tapaste, Sitio Perdido	1979.vi	Genaro
MNHNC	18.000660	Preserved Specimen		adult	pinned	in collection	Animalia | Insecta | Hymenoptera	Apidae	Nomada	cubensis	species		Cresson, 1865	Cuba	Mayabeque	San José de las Lajas, Tapaste, Sitio Perdido	1979.vi	Genaro
MNHNC	18.000663	Preserved Specimen		adult	pinned	in collection	Animalia | Insecta | Hymenoptera	Apidae	Nomada	cubensis	species		Cresson, 1865	Cuba	Havana	Boyeros, Santiago de las Vegas	1952.i.15	Genaro
MNHNC	18.000664	Preserved Specimen		adult	pinned	in collection	Animalia | Insecta | Hymenoptera	Apidae	Nomada	cubensis	species		Cresson, 1865	Cuba	Havana	Boyeros, Santiago de las Vegas	1956.viii.23	Genaro
MNHNC	18.000665	Preserved Specimen		adult	pinned	in collection	Animalia | Insecta | Hymenoptera	Apidae	Nomada	cubensis	species		Cresson, 1865	Cuba	Havana	Boyeros, Santiago de las Vegas	1951.x.24	Genaro
MNHNC	18.000666	Preserved Specimen		adult	pinned	in collection	Animalia | Insecta | Hymenoptera	Apidae	Nomada	cubensis	species		Cresson, 1865	Cuba	Havana	Boyeros, Santiago de las Vegas	1951.viii.23	Genaro
MNHNC	18.000667	Preserved Specimen		adult	pinned	in collection	Animalia | Insecta | Hymenoptera	Apidae	Nomada	cubensis	species		Cresson, 1865	Cuba	Havana	Boyeros, Santiago de las Vegas	1951.x.04	Genaro
MNHNC	18.000668	Preserved Specimen		adult	pinned	in collection	Animalia | Insecta | Hymenoptera	Apidae	Nomada	cubensis	species		Cresson, 1865	Cuba	Havana	Boyeros, Santiago de las Vegas	1951.v.15	Genaro
MNHNC	18.000673	Preserved Specimen		adult	pinned	in collection	Animalia | Insecta | Hymenoptera	Apidae	Nomada	cubensis	species		Cresson, 1865	Cuba	Mayabeque	Güines	1988.iii	Genaro
MNHNC	18.000675	Preserved Specimen		adult	pinned	in collection	Animalia | Insecta | Hymenoptera	Apidae	Nomada	cubensis	species		Cresson, 1865	Cuba	Mayabeque	Santa Cruz del Norte, Loma San Cayetano	1969.iv	Genaro
MNHNC	18.000676	Preserved Specimen		adult	pinned	in collection	Animalia | Insecta | Hymenoptera	Apidae	Nomada	cubensis	species		Cresson, 1865	Cuba	Havana	Boyeros, Santiago de las Vegas	1951.viii.23	Genaro
MNHNC	18.000679	Preserved Specimen		adult	pinned	in collection	Animalia | Insecta | Hymenoptera	Apidae	Nomada	cubensis	species		Cresson, 1865	Cuba	Mayabeque	Güines, La Fosforita	1987.x	Genaro
MNHNC	18.000683	Preserved Specimen		adult	pinned	in collection	Animalia | Insecta | Hymenoptera	Apidae	Nomada	cubensis	species		Cresson, 1865	Cuba	Mayabeque	Santa Cruz del Norte, Loma San Cayetano	1969.iv	Genaro
MNHNC	18.000684	Preserved Specimen		adult	pinned	in collection	Animalia | Insecta | Hymenoptera	Apidae	Nomada	cubensis	species		Cresson, 1865	Cuba	Mayabeque	Santa Cruz del Norte, Fasenda, Arcos de Canasí	1969.iv	Genaro
MNHNC	18.000693	Preserved Specimen		adult	pinned	in collection	Animalia | Insecta | Hymenoptera	Apidae	Nomada	pilipes	species		(Cresson, 1865)	Cuba	Havana	La Habana del Este, Campo Florido, Loma La Coca (Alrededores)	1997.vii	Genaro
MNHNC	18.000695	Preserved Specimen		adult	pinned	in collection	Animalia | Insecta | Hymenoptera	Apidae	Nomada	pilipes	species		(Cresson, 1865)	Cuba	Mayabeque	Santa Cruz del Norte, Fasenda, Arcos de Canasí	1969.iv	Genaro
MNHNC	18.000696	Preserved Specimen		adult	pinned	in collection	Animalia | Insecta | Hymenoptera	Apidae	Nomada	pilipes	species		(Cresson, 1865)	Cuba	Mayabeque	Güines	1962.iv	Genaro
MNHNC	18.000699	Preserved Specimen		adult	pinned	in collection	Animalia | Insecta | Hymenoptera	Apidae	Nomada	pilipes	species		(Cresson, 1865)	Cuba	Mayabeque	Güines	1962.iv	Genaro
MNHNC	18.000700	Preserved Specimen		adult	pinned	in collection	Animalia | Insecta | Hymenoptera	Apidae	Nomada	pilipes	species		(Cresson, 1865)	Cuba	Havana	La Habana del Este, Campo Florido, Loma La Coca (Alrededores)	1997.vi	Genaro
MNHNC	18.000701	Preserved Specimen		adult	pinned	in collection	Animalia | Insecta | Hymenoptera	Apidae	Nomada	pilipes	species		(Cresson, 1865)	Cuba	Havana	Boyeros, Santiago de las Vegas	1952.i.08	Genaro
MNHNC	18.000706	Preserved Specimen		adult	pinned	in collection	Animalia | Insecta | Hymenoptera	Apidae	Nomada	pilipes	species		(Cresson, 1865)	Cuba	Mayabeque	Güines	1962.iv	Genaro
MNHNC	18.000707	Preserved Specimen		adult	pinned	in collection	Animalia | Insecta | Hymenoptera	Apidae	Nomada	pilipes	species		(Cresson, 1865)	Cuba	Mayabeque	Güines	1989.iii.10	Genaro
MNHNC	18.000709	Preserved Specimen		adult	pinned	in collection	Animalia | Insecta | Hymenoptera	Apidae	Nomada	pilipes	species		(Cresson, 1865)	Cuba	Havana	Playa, El Laguito	1961.v	Genaro
MNHNC	18.000221	Preserved Specimen		adult	pinned	in collection	Animalia | Insecta | Hymenoptera	Halictidae	Nomia	robinsoni	species		Cresson, 1865	Cuba	Artemisa	Bauta, Ariguanabo	1961.x	Genaro
MNHNC	18.000224	Preserved Specimen		adult	pinned	in collection	Animalia | Insecta | Hymenoptera	Halictidae	Nomia	robinsoni	species		Cresson, 1865	Cuba	Mayabeque	San Nicolás de Bari, Playa Caimito	1988.x	Genaro
MNHNC	18.000225	Preserved Specimen		adult	pinned	in collection	Animalia | Insecta | Hymenoptera	Halictidae	Nomia	robinsoni	species		Cresson, 1865	Cuba	Havana	Boyeros, Santiago de las Vegas, Estación Experimental Agronómica	1951.ix.04	Genaro
MNHNC	18.000234	Preserved Specimen		adult	pinned	in collection	Animalia | Insecta | Hymenoptera	Halictidae	Nomia	robinsoni	species		Cresson, 1865	Cuba	Mayabeque	San Nicolás de Bari, Playa Caimito	1994.viii	Genaro
MNHNC	18.000236	Preserved Specimen		adult	pinned	in collection	Animalia | Insecta | Hymenoptera	Halictidae	Nomia	robinsoni	species		Cresson, 1865	Cuba	Mayabeque	Baracoa, Playa Baracoa, Litoral Costa Norte	1970.x	Genaro
MNHNC	18.000239	Preserved Specimen		adult	pinned	in collection	Animalia | Insecta | Hymenoptera	Halictidae	Nomia	robinsoni	species		Cresson, 1865	Cuba	Artemisa	Bauta, Ariguanabo	1962.viii	Genaro
MNHNC	18.000243	Preserved Specimen		adult	pinned	in collection	Animalia | Insecta | Hymenoptera	Halictidae	Nomia	robinsoni	species		Cresson, 1865	Cuba	Artemisa	San Antonio de los Baños	1979.vii	Genaro
MNHNC	18.000249	Preserved Specimen		adult	pinned	in collection	Animalia | Insecta | Hymenoptera	Halictidae	Nomia	robinsoni	species		Cresson, 1865	Cuba	Mayabeque	San Nicolás de Bari	1987.vii	Genaro
MNHNC	18.000257	Preserved Specimen		adult	pinned	in collection	Animalia | Insecta | Hymenoptera	Halictidae	Nomia	robinsoni	species		Cresson, 1865	Cuba	Mayabeque	San José de las Lajas, Tapaste, Sitio Perdido	1979.vi	Genaro
MNHN	EY38984	Preserved Specimen		adult	pinned	in collection	Animalia | Insecta | Hymenoptera	Halictidae	Nomia	robinsoni	species		Cresson, 1865	Cuba	Havana		1908	Duarte
MNHN	EY38985	Preserved Specimen		adult	pinned	in collection	Animalia | Insecta | Hymenoptera	Halictidae	Nomia	robinsoni	species		Cresson, 1865	Cuba	Havana		1908	Duarte
IES	n/a	Preserved Specimen		adult	pinned	in collection	Animalia | Insecta | Hymenoptera	Halictidae	Nomia	robinsoni	species		Cresson, 1865	Cuba	Artemisa	Alquízar, Guanímar	1967.xi	-
IES	n/a	Preserved Specimen		adult	pinned	in collection	Animalia | Insecta | Hymenoptera	Halictidae	Nomia	robinsoni	species		Cresson, 1865	Cuba	Havana	Boyeros, Santiago de las Vegas	1961.ix.04	-
IES	n/a	Preserved Specimen		adult	pinned	in collection	Animalia | Insecta | Hymenoptera	Halictidae	Nomia	robinsoni	species		Cresson, 1865	Cuba	Havana	La Habana del Este, Cojimar	1955.vi	-
MNHNC	18.000230	Preserved Specimen		adult	pinned	in collection	Animalia | Insecta | Hymenoptera	Halictidae	Nomia	robinsoni	species		Cresson, 1865	Cuba	Mayabeque	San Nicolás de Bari, Playa Caimito	1988.x	Genaro
MNHNC	18.000245	Preserved Specimen		adult	pinned	in collection	Animalia | Insecta | Hymenoptera	Halictidae	Nomia	robinsoni	species		Cresson, 1865	Cuba	Mayabeque	San Nicolás de Bari	1987.vii	Genaro
MNHNC	18.000247	Preserved Specimen		adult	pinned	in collection	Animalia | Insecta | Hymenoptera	Halictidae	Nomia	robinsoni	species		Cresson, 1865	Cuba	Mayabeque	La Salud, Cueva El Tunel	1962.ix	Genaro
MNHNC	18.000989	Preserved Specimen		adult	pinned	in collection	Animalia | Insecta | Hymenoptera	Apidae	Triepeolus	roni	species		Genaro, 1999	Cuba	Mayabeque	Güines	1992.xii.28	Genaro
MNHNC	18.000990	Preserved Specimen		adult	pinned	in collection	Animalia | Insecta | Hymenoptera	Apidae	Triepeolus	roni	species		Genaro, 1999	Cuba	Mayabeque	Güines, Loma Candela, La Fosforita	1992.xii.28	Genaro
MNHNC	18.001023	Preserved Specimen		adult	pinned	in collection	Animalia | Insecta | Hymenoptera	Apidae	Triepeolus	vicinus	species		(Cresson, 1865)	Cuba	Mayabeque	San Nicolás de Bari	1996.x	Genaro
MNHNC	18.001024	Preserved Specimen		adult	pinned	in collection	Animalia | Insecta | Hymenoptera	Apidae	Triepeolus	vicinus	species		(Cresson, 1865)	Cuba	Havana	Boyeros, Santiago de las Vegas	1951.x.21	Genaro
MNHNC	18.001025	Preserved Specimen		adult	pinned	in collection	Animalia | Insecta | Hymenoptera	Apidae	Triepeolus	vicinus	species		(Cresson, 1865)	Cuba	Havana	Boyeros, Santiago de las Vegas	1948.x.26	Genaro
IES	n/a	Preserved Specimen		adult	pinned	in collection	Animalia | Insecta | Hymenoptera	Apidae	Triepeolus	vicinus	species		(Cresson, 1865)	Cuba	Mayabeque	Santa Cruz del Norte, El Narigón, Puerto Escondido	1960.vi	-
IES	n/a	Preserved Specimen		adult	pinned	in collection	Animalia | Insecta | Hymenoptera	Apidae	Triepeolus	vicinus	species		(Cresson, 1865)	Cuba	Havana	Boyeros, Santiago de las Vegas	1951.x.21	-
IES	n/a	Preserved Specimen		adult	pinned	in collection	Animalia | Insecta | Hymenoptera	Apidae	Triepeolus	vicinus	species		(Cresson, 1865)	Cuba	Havana	Guanabacoa, El Padrón	1950.x	-
IES	n/a	Preserved Specimen		adult	pinned	in collection	Animalia | Insecta | Hymenoptera	Apidae	Triepeolus	vicinus	species		(Cresson, 1865)	Cuba	Havana	Boyeros, Santiago de las Vegas	1951.ix.06	-
IES	n/a	Preserved Specimen		adult	pinned	in collection	Animalia | Insecta | Hymenoptera	Apidae	Triepeolus	wilsoni	species		(Cresson, 1865)	Cuba	Havana	Boyeros, Santiago de las Vegas	1946.x.03	-
IES	n/a	Preserved Specimen		adult	pinned	in collection	Animalia | Insecta | Hymenoptera	Apidae	Triepeolus	wilsoni	species		(Cresson, 1865)	Cuba	Havana	Boyeros, Santiago de las Vegas	1946.x.03	-
MNHNC	18.001127	Preserved Specimen		adult	pinned	in collection	Animalia | Insecta | Hymenoptera	Apidae	Xylocopa	cubaecola	species		Lucas, 1856	Cuba	Mayabeque	Santa Cruz del Norte, Bacunayagua	1993.v	Genaro
MNHNC	18.001128	Preserved Specimen		adult	pinned	in collection	Animalia | Insecta | Hymenoptera	Apidae	Xylocopa	cubaecola	species		Lucas, 1856	Cuba	Havana	Plaza, Vedado	1993.x	Genaro
MNHNC	18.001135	Preserved Specimen		adult	pinned	in collection	Animalia | Insecta | Hymenoptera	Apidae	Xylocopa	cubaecola	species		Lucas, 1856	Cuba	Havana	Plaza, Nuevo Vedado	1995.x	Genaro
MNHNC	18.001138	Preserved Specimen		adult	pinned	in collection	Animalia | Insecta | Hymenoptera	Apidae	Xylocopa	cubaecola	species		Lucas, 1856	Cuba	Havana	Playa, El Laguito	1965.iii.02	Genaro
MNHNC	18.001139	Preserved Specimen		adult	pinned	in collection	Animalia | Insecta | Hymenoptera	Apidae	Xylocopa	cubaecola	species		Lucas, 1856	Cuba	Havana	Plaza, Nuevo Vedado	1995.x	Genaro
MNHN	EY38299	Preserved Specimen		adult	pinned	in collection	Animalia | Insecta | Hymenoptera	Apidae	Xylocopa	cubaecola	species		Lucas, 1856	Cuba	Havana		1908	Duarte
MNHN	EY38301	Preserved Specimen		adult	pinned	in collection	Animalia | Insecta | Hymenoptera	Apidae	Xylocopa	cubaecola	species		Lucas, 1856	Cuba	Havana		1908	Duarte
MNHN	EY38320	Preserved Specimen		adult	pinned	in collection	Animalia | Insecta | Hymenoptera	Apidae	Xylocopa	cubaecola	species		Lucas, 1856	Cuba	Havana		1909	Duarte
MNHN	EY38297	Preserved Specimen		adult	pinned	in collection	Animalia | Insecta | Hymenoptera	Apidae	Xylocopa	mordax	species		Lucas, 1856	Cuba			1904	Duarte
MNHNC	n/a	Preserved Specimen		adult	pinned	in collection	Animalia | Insecta | Hymenoptera	Apidae	Exomalopsis	similis	species		Cresson, 1865	Cuba	Havana	Boyeros, Org 1ro de julio	2023.iii.23	Duarte
MNHNC	n/a	Preserved Specimen		adult	pinned	in collection	Animalia | Insecta | Hymenoptera	Halictidae	Lasioglossum	gundlachii	species		(Barker, 1906)	Cuba	Havana	Alamar, Arcoiris	2023.iv.13	Gibbs
MNHNC	n/a	Preserved Specimen		adult	pinned	in collection	Animalia | Insecta | Hymenoptera	Apidae	Exomalopsis	pulchella	species		Cresson, 1865	Cuba	Havana	Playa, CIMEQ	2023.iv.26	Duarte
MNHNC	n/a	Preserved Specimen		adult	pinned	in collection	Animalia | Insecta | Hymenoptera	Halictidae	Lasioglossum	gundlachii	species		(Barker, 1906)	Cuba	Havana	Playa, Playa 146 y 25	2023.iii.13	Gibbs
MNHNC	n/a	Preserved Specimen		adult	pinned	in collection	Animalia | Insecta | Hymenoptera	Halictidae	Halictus	poeyi	species		Lepeletier, 1841	Cuba	Havana	Playa, Arides Estévez	2023.iv.26	Duarte
MNHNC	n/a	Preserved Specimen		adult	pinned	in collection	Animalia | Insecta | Hymenoptera	Halictidae	Lasioglossum	gundlachii	species		(Barker, 1906)	Cuba	Havana	Boyeros, 1ro de julio coop	2023.iv.10	Gibbs
MNHNC	n/a	Preserved Specimen		adult	pinned	in collection	Animalia | Insecta | Hymenoptera	Halictidae	Lasioglossum	gundlachii	species		(Barker, 1906)	Cuba	Havana	Alamar, Vivero de Alamar	2023.iv.13	Gibbs
MNHNC	n/a	Preserved Specimen		adult	pinned	in collection	Animalia | Insecta | Hymenoptera	Apidae	Nomada	cubensis	species		Cresson, 1865	Cuba	Havana	Alamar, Vivero de Alamar	2023.iv.13	Duarte
MNHNC	n/a	Preserved Specimen		adult	pinned	in collection	Animalia | Insecta | Hymenoptera	Apidae	Exomalopsis	pulchella	species		Cresson, 1865	Cuba	Havana	Playa, Playa 146 y 25	2023.iii.13	Duarte
MNHNC	n/a	Preserved Specimen		adult	pinned	in collection	Animalia | Insecta | Hymenoptera	Halictidae	Lasioglossum	gundlachii	species		(Barker, 1906)	Cuba	Havana	Playa, Playa 146 y 25	2023.iii.13	Gibbs
MNHNC	n/a	Preserved Specimen		adult	pinned	in collection	Animalia | Insecta | Hymenoptera	Halictidae	Lasioglossum	gundlachii	species		(Barker, 1906)	Cuba	Havana	Playa, Playa 146 y 25	2023.iii.13	Gibbs
MNHNC	n/a	Preserved Specimen		adult	pinned	in collection	Animalia | Insecta | Hymenoptera	Halictidae	Lasioglossum	gundlachii	species		(Barker, 1906)	Cuba	Havana	Playa, Playa 146 y 25	2023.iii.13	Gibbs
MNHNC	n/a	Preserved Specimen		adult	pinned	in collection	Animalia | Insecta | Hymenoptera	Apidae	Exomalopsis	similis	species		Cresson, 1865	Cuba	Havana	Playa, Playa 146 y 25	2023.iii.13	Duarte
MNHNC	n/a	Preserved Specimen		adult	pinned	in collection	Animalia | Insecta | Hymenoptera	Halictidae	Lasioglossum	gundlachii	species		(Barker, 1906)	Cuba	Havana	Plaza, Oro Verde	2023.iv.17	Gibbs
MNHNC	n/a	Preserved Specimen		adult	pinned	in collection	Animalia | Insecta | Hymenoptera	Apidae	Melipona	beecheii	species		Bennett, 1831	Cuba	Havana	Playa, El Tinajón	2023.iii.13	Ropars
MNHNC	n/a	Preserved Specimen		adult	pinned	in collection	Animalia | Insecta | Hymenoptera	Halictidae	Lasioglossum	gundlachii	species		(Barker, 1906)	Cuba	Havana	Boyeros, 1ro de julio coop	2023.iv.10	Gibbs
MNHNC	n/a	Preserved Specimen		adult	pinned	in collection	Animalia | Insecta | Hymenoptera	Apidae	Exomalopsis	pulchella	species		Cresson, 1865	Cuba	Havana	Alamar, Vivero de Alamar	2023.iv.13	Duarte
MNHNC	n/a	Preserved Specimen		adult	pinned	in collection	Animalia | Insecta | Hymenoptera	Halictidae	Lasioglossum	gundlachii	species		(Barker, 1906)	Cuba	Havana	Playa, Playa 146 y 25	2023.iii.13	Gibbs
MNHNC	n/a	Preserved Specimen		adult	pinned	in collection	Animalia | Insecta | Hymenoptera	Halictidae	Lasioglossum	gundlachii	species		(Barker, 1906)	Cuba	Havana	Playa, Playa 146 y 25	2023.iii.13	Gibbs
MNHNC	n/a	Preserved Specimen		adult	pinned	in collection	Animalia | Insecta | Hymenoptera	Apidae	Ceratina	cyaniventris	species		Smith, 1907	Cuba	Havana	Playa, Playa 146 y 25	2023.iv.25	Duarte
MNHNC	n/a	Preserved Specimen		adult	pinned	in collection	Animalia | Insecta | Hymenoptera	Halictidae	Lasioglossum	gundlachii	species		(Barker, 1906)	Cuba	Havana	Playa, CIMEQ	2023.iv.26	Gibbs
MNHNC	n/a	Preserved Specimen		adult	pinned	in collection	Animalia | Insecta | Hymenoptera	Halictidae	Lasioglossum	gundlachii	species		(Barker, 1906)	Cuba	Havana	Playa, Arides Estévez	2023.iv.26	Gibbs
MNHNC	n/a	Preserved Specimen		adult	pinned	in collection	Animalia | Insecta | Hymenoptera	Halictidae	Lasioglossum	gundlachii	species		(Barker, 1906)	Cuba	Havana	Alamar, Vivero de Alamar	2023.iii.14	Gibbs
MNHNC	n/a	Preserved Specimen		adult	pinned	in collection	Animalia | Insecta | Hymenoptera	Apidae	Nomada	cubensis	species		Cresson, 1865	Cuba	Havana	Alamar, Vivero de Alamar	2023.iii.14	Duarte
MNHNC	n/a	Preserved Specimen		adult	pinned	in collection	Animalia | Insecta | Hymenoptera	Halictidae	Halictus	poeyi	species		Lepeletier, 1841	Cuba	Havana	Alamar, Vivero de Alamar	2023.iii.14	Duarte
MNHNC	n/a	Preserved Specimen		adult	pinned	in collection	Animalia | Insecta | Hymenoptera	Apidae	Ceratina	cyaniventris	species		Smith, 1907	Cuba	Havana	Alamar, Vivero de Alamar	2023.iv.25	Duarte
MNHNC	n/a	Preserved Specimen		adult	pinned	in collection	Animalia | Insecta | Hymenoptera	Halictidae	Lasioglossum	parvum	species		(Cresson, 1865)	Cuba	Havana	Alamar, Vivero de Alamar	2023.iv.25	Gibbs
MNHNC	n/a	Preserved Specimen		adult	pinned	in collection	Animalia | Insecta | Hymenoptera	Apidae	Ceratina	cyaniventris	species		Smith, 1907	Cuba	Havana	Plaza, Oro Verde	2023.iv.17	Duarte
MNHNC	n/a	Preserved Specimen		adult	pinned	in collection	Animalia | Insecta | Hymenoptera	Halictidae	Lasioglossum	parvum	species		(Cresson, 1865)	Cuba	Havana	Playa, CIMEQ	2023.iv.12	Gibbs
MNHNC	n/a	Preserved Specimen		adult	pinned	in collection	Animalia | Insecta | Hymenoptera	Halictidae	Agapostemon	poeyi	species		(Lucas, 1856)	Cuba	Havana	Alamar, Vivero de Alamar	2023.iii.14	Duarte
MNHNC	n/a	Preserved Specimen		adult	pinned	in collection	Animalia | Insecta | Hymenoptera	Halictidae	Lasioglossum	parvum	species		(Cresson, 1865)	Cuba	Havana	Plaza, Oro Verde	2023.iv.17	Gibbs
MNHNC	n/a	Preserved Specimen		adult	pinned	in collection	Animalia | Insecta | Hymenoptera	Apidae	Ceratina	cyaniventris	species		Smith, 1907	Cuba	Havana	Plaza, Oro Verde	2023.iv.17	Duarte
MNHNC	n/a	Preserved Specimen		adult	pinned	in collection	Animalia | Insecta | Hymenoptera	Halictidae	Lasioglossum	parvum	species		(Cresson, 1865)	Cuba	Havana	Playa, Playa 146 y 25	2023.iii.13	Gibbs
MNHNC	n/a	Preserved Specimen		adult	pinned	in collection	Animalia | Insecta | Hymenoptera	Halictidae	Lasioglossum	parvum	species		(Cresson, 1865)	Cuba	Havana	Playa, Playa 146 y 25	2023.iii.13	Gibbs
MNHNC	n/a	Preserved Specimen		adult	pinned	in collection	Animalia | Insecta | Hymenoptera	Halictidae	Lasioglossum	parvum	species		(Cresson, 1865)	Cuba	Havana	Boyeros, 1ro de julio coop	2023.iv.10	Gibbs
MNHNC	n/a	Preserved Specimen		adult	pinned	in collection	Animalia | Insecta | Hymenoptera	Halictidae	Lasioglossum	parvum	species		(Cresson, 1865)	Cuba	Havana	Boyeros, 1ro de julio coop	2023.iv.10	Gibbs
MNHNC	n/a	Preserved Specimen		adult	pinned	in collection	Animalia | Insecta | Hymenoptera	Halictidae	Lasioglossum	parvum	species		(Cresson, 1865)	Cuba	Havana	Boyeros, 1ro de julio coop	2023.iv.10	Gibbs
MNHNC	n/a	Preserved Specimen		adult	pinned	in collection	Animalia | Insecta | Hymenoptera	Halictidae	Lasioglossum	parvum	species		(Cresson, 1865)	Cuba	Havana	Boyeros, 1ro de julio coop	2023.iii.23	Gibbs
MNHNC	n/a	Preserved Specimen		adult	pinned	in collection	Animalia | Insecta | Hymenoptera	Halictidae	Lasioglossum	parvum	species		(Cresson, 1865)	Cuba	Havana	Boyeros, 1ro de julio coop	2023.iii.23	Gibbs
MNHNC	n/a	Preserved Specimen		adult	pinned	in collection	Animalia | Insecta | Hymenoptera	Apidae	Exomalopsis	pulchella	species		Cresson, 1865	Cuba	Havana	Playa, Playa 146 y 25	2023.iii.13	Duarte
MNHNC	n/a	Preserved Specimen		adult	pinned	in collection	Animalia | Insecta | Hymenoptera	Apidae	Nomada	cubensis	species		Cresson, 1865	Cuba	Havana	Alamar, Vivero de Alamar	2023.iv.25	Duarte
MNHNC	n/a	Preserved Specimen		adult	pinned	in collection	Animalia | Insecta | Hymenoptera	Apidae	Exomalopsis	pulchella	species		Cresson, 1865	Cuba	Havana	Alamar, Vivero de Alamar	2023.iii.14	Duarte
MNHNC	n/a	Preserved Specimen		adult	pinned	in collection	Animalia | Insecta | Hymenoptera	Apidae	Ceratina	cyaniventris	species		Smith, 1907	Cuba	Havana	Alamar, Vivero de Alamar	2023.iii.14	Duarte
MNHNC	n/a	Preserved Specimen		adult	pinned	in collection	Animalia | Insecta | Hymenoptera	Apidae	Ceratina	cyaniventris	species		Smith, 1907	Cuba	Havana	Alamar, Vivero de Alamar	2023.iii.14	Duarte
MNHNC	n/a	Preserved Specimen		adult	pinned	in collection	Animalia | Insecta | Hymenoptera	Halictidae	Halictus	poeyi	species		Lepeletier, 1841	Cuba	Havana	Alamar, Vivero de Alamar	2023.iii.14	Duarte
MNHNC	n/a	Preserved Specimen		adult	pinned	in collection	Animalia | Insecta | Hymenoptera	Apidae	Nomada	cubensis	species		Cresson, 1865	Cuba	Havana	Alamar, Vivero de Alamar	2023.iii.14	Duarte
MNHNC	n/a	Preserved Specimen		adult	pinned	in collection	Animalia | Insecta | Hymenoptera	Halictidae	Lasioglossum	parvum	species		(Cresson, 1865)	Cuba	Havana	Alamar, Vivero de Alamar	2023.iii.14	Gibbs
MNHNC	n/a	Preserved Specimen		adult	pinned	in collection	Animalia | Insecta | Hymenoptera	Halictidae	Lasioglossum	parvum	species		(Cresson, 1865)	Cuba	Havana	Playa, Arides Estévez	2023.iv.13	Gibbs
MNHNC	n/a	Preserved Specimen		adult	pinned	in collection	Animalia | Insecta | Hymenoptera	Halictidae	Lasioglossum	parvum	species		(Cresson, 1865)	Cuba	Havana	Playa, Arides Estévez	2023.iv.13	Gibbs
MNHNC	n/a	Preserved Specimen		adult	pinned	in collection	Animalia | Insecta | Hymenoptera	Halictidae	Lasioglossum	parvum	species		(Cresson, 1865)	Cuba	Havana	Playa, Arides Estévez	2023.iv.13	Gibbs
MNHNC	n/a	Preserved Specimen		adult	pinned	in collection	Animalia | Insecta | Hymenoptera	Halictidae	Lasioglossum	parvum	species		(Cresson, 1865)	Cuba	Havana	Playa, Arides Estévez	2023.iv.26	Gibbs
MNHNC	n/a	Preserved Specimen		adult	pinned	in collection	Animalia | Insecta | Hymenoptera	Apidae	Ceratina	cyaniventris	species		Smith, 1907	Cuba	Havana	Playa, Arides Estévez	2023.iv.26	Duarte
MNHNC	n/a	Preserved Specimen		adult	pinned	in collection	Animalia | Insecta | Hymenoptera	Apidae	Exomalopsis	similis	species		Cresson, 1865	Cuba	Havana	Alamar, Arcoiris	2023.v.14	Duarte
MNHNC	n/a	Preserved Specimen		adult	pinned	in collection	Animalia | Insecta | Hymenoptera	Halictidae	Lasioglossum	parvum	species		(Cresson, 1865)	Cuba	Havana	Alamar, Arcoiris	2023.iii.14	Gibbs
MNHNC	n/a	Preserved Specimen		adult	pinned	in collection	Animalia | Insecta | Hymenoptera	Halictidae	Lasioglossum	sp.	species			Cuba	Havana	Alamar, Arcoiris	2023.iii.14	Duarte
MNHNC	n/a	Preserved Specimen		adult	pinned	in collection	Animalia | Insecta | Hymenoptera	Halictidae	Lasioglossum	sp.	species			Cuba	Havana	Playa, CIMEQ	2023.iv.12	Duarte
MNHNC	n/a	Preserved Specimen		adult	pinned	in collection	Animalia | Insecta | Hymenoptera	Apidae	Nomada	pilipes	species		(Cresson, 1865)	Cuba	Havana	Playa, CIMEQ	2023.iv.26	Duarte
MNHNC	n/a	Preserved Specimen		adult	pinned	in collection	Animalia | Insecta | Hymenoptera	Apidae	Ceratina	cockerelli	species		Smith, 1907	Cuba	Havana	Playa, El Tinajón	2023.iii.13	Duarte
MNHNC	n/a	Preserved Specimen		adult	pinned	in collection	Animalia | Insecta | Hymenoptera	Halictidae	Lasioglossum	sp.	species			Cuba	Havana	Playa, El Girasol	2023.iv.12	Duarte
MNHNC	n/a	Preserved Specimen		adult	pinned	in collection	Animalia | Insecta | Hymenoptera	Halictidae	Lasioglossum	sp.	species			Cuba	Havana	Playa, El Girasol	2023.iv.12	Duarte
MNHNC	n/a	Preserved Specimen		adult	pinned	in collection	Animalia | Insecta | Hymenoptera	Halictidae	Agapostemon	poeyi	species		(Lucas, 1856)	Cuba	Havana	Centro Habana, Raquel Pérez	2023.iii.14	Duarte
MNHNC	n/a	Preserved Specimen		adult	pinned	in collection	Animalia | Insecta | Hymenoptera	Apidae	Ceratina	cyaniventris	species		Smith, 1907	Cuba	Havana	Plaza, 5to Congreso	2024.v.29	Duarte
MNHNC	n/a	Preserved Specimen		adult	pinned	in collection	Animalia | Insecta | Hymenoptera	Halictidae	Lasioglossum	sp.	species			Cuba	Havana	Plaza, 5to Congreso	2024.v.29	Duarte
MNHNC	n/a	Preserved Specimen		adult	pinned	in collection	Animalia | Insecta | Hymenoptera	Halictidae	Lasioglossum	sp.	species			Cuba	Havana	Plaza, 5to Congreso	2024.v.29	Duarte
MNHNC	n/a	Preserved Specimen		adult	pinned	in collection	Animalia | Insecta | Hymenoptera	Halictidae	Lasioglossum	sp.	species			Cuba	Havana	Plaza, 5to Congreso	2024.v.29	Duarte
MNHNC	n/a	Preserved Specimen		adult	pinned	in collection	Animalia | Insecta | Hymenoptera	Halictidae	Lasioglossum	sp.	species			Cuba	Havana	Plaza, 5to Congreso	2024.v.29	Duarte
MNHNC	n/a	Preserved Specimen		adult	pinned	in collection	Animalia | Insecta | Hymenoptera	Apidae	Ceratina	cyaniventris	species		Smith, 1907	Cuba	Havana	Playa, Arides Estévez	2024.iii.15	Duarte
MNHNC	n/a	Preserved Specimen		adult	pinned	in collection	Animalia | Insecta | Hymenoptera	Halictidae	Lasioglossum	sp.	species			Cuba	Havana	Playa, Arides Estévez	2024.iii.15	Duarte
MNHNC	n/a	Preserved Specimen		adult	pinned	in collection	Animalia | Insecta | Hymenoptera	Halictidae	Lasioglossum	sp.	species			Cuba	Havana	Playa, Arides Estévez	2024.iii.15	Duarte
MNHNC	n/a	Preserved Specimen		adult	pinned	in collection	Animalia | Insecta | Hymenoptera	Halictidae	Lasioglossum	sp.	species			Cuba	Havana	Playa, Arides Estévez	2024.iii.15	Duarte
MNHNC	n/a	Preserved Specimen		adult	pinned	in collection	Animalia | Insecta | Hymenoptera	Halictidae	Lasioglossum	sp.	species			Cuba	Havana	Playa, Playa 146 y 25	2024.v.30	Duarte
MNHNC	n/a	Preserved Specimen		adult	pinned	in collection	Animalia | Insecta | Hymenoptera	Halictidae	Lasioglossum	sp.	species			Cuba	Havana	Playa, El Girasol	2024.iii.20	Duarte
MNHNC	n/a	Preserved Specimen		adult	pinned	in collection	Animalia | Insecta | Hymenoptera	Halictidae	Lasioglossum	sp.	species			Cuba	Havana	Centro Habana, Raquel Pérez	2024.iii.19	Duarte
MNHNC	n/a	Preserved Specimen		adult	pinned	in collection	Animalia | Insecta | Hymenoptera	Halictidae	Lasioglossum	sp.	species			Cuba	Havana	Centro Habana, Raquel Pérez	2024.iii.19	Duarte
MNHNC	n/a	Preserved Specimen		adult	pinned	in collection	Animalia | Insecta | Hymenoptera	Apidae	Exomalopsis	pulchella	species		Cresson, 1865	Cuba	Havana	Centro Habana, Raquel Pérez	2024.iii.19	Duarte
MNHNC	n/a	Preserved Specimen		adult	pinned	in collection	Animalia | Insecta | Hymenoptera	Halictidae	Lasioglossum	sp.	species			Cuba	Havana	Playa, Arides Estévez	2024.vi.13	Duarte
MNHNC	n/a	Preserved Specimen		adult	pinned	in collection	Animalia | Insecta | Hymenoptera	Halictidae	Halictus	poeyi	species		Lepeletier, 1841	Cuba	Havana	Alamar, Vivero de Alamar	2024.v.31	Duarte
MNHNC	n/a	Preserved Specimen		adult	pinned	in collection	Animalia | Insecta | Hymenoptera	Halictidae	Halictus	poeyi	species		Lepeletier, 1841	Cuba	Havana	Alamar, Vivero de Alamar	2024.v.31	Duarte
MNHNC	n/a	Preserved Specimen		adult	pinned	in collection	Animalia | Insecta | Hymenoptera	Halictidae	Lasioglossum	sp.	species			Cuba	Havana	Alamar, Arcoiris	2024.iii.16	Duarte
MNHNC	n/a	Preserved Specimen		adult	pinned	in collection	Animalia | Insecta | Hymenoptera	Halictidae	Lasioglossum	sp.	species			Cuba	Havana	Alamar, Arcoiris	2024.iii.16	Duarte
MNHNC	n/a	Preserved Specimen		adult	pinned	in collection	Animalia | Insecta | Hymenoptera	Halictidae	Lasioglossum	sp.	species			Cuba	Havana	Plaza, Oro Verde	2024.iv.18	Duarte
MNHNC	n/a	Preserved Specimen		adult	pinned	in collection	Animalia | Insecta | Hymenoptera	Halictidae	Lasioglossum	sp.	species			Cuba	Havana	Playa, CIMEQ	2024.iii.15	Duarte
MNHNC	n/a	Preserved Specimen		adult	pinned	in collection	Animalia | Insecta | Hymenoptera	Halictidae	Lasioglossum	sp.	species			Cuba	Havana	Playa, CIMEQ	2024.iii.15	Duarte
MNHNC	n/a	Preserved Specimen		adult	pinned	in collection	Animalia | Insecta | Hymenoptera	Halictidae	Lasioglossum	sp.	species			Cuba	Havana	Alamar, Vivero de Alamar	2024.iii.16	Duarte
MNHNC	n/a	Preserved Specimen		adult	pinned	in collection	Animalia | Insecta | Hymenoptera	Halictidae	Lasioglossum	sp.	species			Cuba	Havana	Alamar, Vivero de Alamar	2024.iii.16	Duarte
MNHNC	n/a	Preserved Specimen		adult	pinned	in collection	Animalia | Insecta | Hymenoptera	Apidae	Ceratina	cyaniventris	species		Smith, 1907	Cuba	Havana	Alamar, Vivero de Alamar	2024.iii.16	Duarte
MNHNC	n/a	Preserved Specimen		adult	pinned	in collection	Animalia | Insecta | Hymenoptera	Apidae	Ceratina	cyaniventris	species		Smith, 1907	Cuba	Havana	Alamar, Vivero de Alamar	2024.iii.16	Duarte
MNHNC	n/a	Preserved Specimen		adult	pinned	in collection	Animalia | Insecta | Hymenoptera	Halictidae	Lasioglossum	sp.	species			Cuba	Havana	Boyeros, 1ro de julio coop	2024.iii.18	Duarte
MNHNC	n/a	Preserved Specimen		adult	pinned	in collection	Animalia | Insecta | Hymenoptera	Halictidae	Lasioglossum	sp.	species			Cuba	Havana	Boyeros, 1ro de julio coop	2024.iii.18	Duarte
MNHNC	n/a	Preserved Specimen		adult	pinned	in collection	Animalia | Insecta | Hymenoptera	Megachilidae	Megachile	sp.	species			Cuba	Havana	Boyeros, Org 1ro de julio	2024.vi.15	Duarte
MNHNC	n/a	Preserved Specimen		adult	pinned	in collection	Animalia | Insecta | Hymenoptera	Megachilidae	Megachile	sp.	species			Cuba	Havana	Boyeros, Org 1ro de julio	2024.vi.15	Duarte
MNHNC	n/a	Preserved Specimen		adult	pinned	in collection	Animalia | Insecta | Hymenoptera	Apidae	Apis	mellifera	species		Linnaeus, 1758	Cuba	Havana	Boyeros, Org 1ro de julio	2024.vi.15	Duarte
MNHNC	n/a	Preserved Specimen		adult	pinned	in collection	Animalia | Insecta | Hymenoptera	Halictidae	Lasioglossum	sp.	species			Cuba	Havana	Playa, El Girasol	2024.iii.20	Duarte
MNHNC	n/a	Preserved Specimen		adult	pinned	in collection	Animalia | Insecta | Hymenoptera	Apidae	Melipona	beecheii	species		Bennett, 1831	Cuba	Havana	Habana Vieja, Labranza	2024.iv.15	Duarte
MNHNC	n/a	Preserved Specimen		adult	pinned	in collection	Animalia | Insecta | Hymenoptera	Halictidae	Lasioglossum	sp.	species			Cuba	Havana	Alamar, Arcoiris	2024.iv.12	Duarte
MNHNC	n/a	Preserved Specimen		adult	pinned	in collection	Animalia | Insecta | Hymenoptera	Halictidae	Lasioglossum	sp.	species			Cuba	Havana	Alamar, Arcoiris	2024.iv.12	Duarte
MNHNC	n/a	Preserved Specimen		adult	pinned	in collection	Animalia | Insecta | Hymenoptera	Halictidae	Lasioglossum	sp.	species			Cuba	Havana	Alamar, Arcoiris	2024.iv.12	Duarte
MNHNC	n/a	Preserved Specimen		adult	pinned	in collection	Animalia | Insecta | Hymenoptera	Apidae	Ceratina	cyaniventris	species		Smith, 1907	Cuba	Havana	Alamar, Arcoiris	2024.iv.12	Duarte
MNHNC	n/a	Preserved Specimen		adult	pinned	in collection	Animalia | Insecta | Hymenoptera	Halictidae	Lasioglossum	sp.	species			Cuba	Havana	Playa, Arides Estévez	2024.iii.15	Duarte
MNHNC	n/a	Preserved Specimen		adult	pinned	in collection	Animalia | Insecta | Hymenoptera	Halictidae	Lasioglossum	sp.	species			Cuba	Havana	Habana Vieja, Labranza	2024.iv.9	Duarte
MNHNC	n/a	Preserved Specimen		adult	pinned	in collection	Animalia | Insecta | Hymenoptera	Halictidae	Lasioglossum	sp.	species			Cuba	Havana	Habana Vieja, Labranza	2024.iv.9	Duarte
MNHNC	n/a	Preserved Specimen		adult	pinned	in collection	Animalia | Insecta | Hymenoptera	Halictidae	Lasioglossum	sp.	species			Cuba	Havana	Playa, Arides Estévez	2024.v.30	Duarte
MNHNC	n/a	Preserved Specimen		adult	pinned	in collection	Animalia | Insecta | Hymenoptera	Halictidae	Lasioglossum	sp.	species			Cuba	Havana	Playa, Arides Estévez	2024.iii.20	Duarte
MNHNC	n/a	Preserved Specimen		adult	pinned	in collection	Animalia | Insecta | Hymenoptera	Apidae	Ceratina	cyaniventris	species		Smith, 1907	Cuba	Havana	Centro Habana, 24 de febrero	2024.iii.24	Duarte
MNHNC	n/a	Preserved Specimen		adult	pinned	in collection	Animalia | Insecta | Hymenoptera	Halictidae	Lasioglossum	sp.	species			Cuba	Havana	Playa, Arides Estévez	2024.iii.19	Duarte
MNHNC	n/a	Preserved Specimen		adult	pinned	in collection	Animalia | Insecta | Hymenoptera	Halictidae	Lasioglossum	sp.	species			Cuba	Havana	Playa, Arides Estévez	2024.iii.19	Duarte
MNHNC	n/a	Preserved Specimen		adult	pinned	in collection	Animalia | Insecta | Hymenoptera	Apidae	Ceratina	cyaniventris	species		Smith, 1907	Cuba	Havana	Plaza, Oro Verde	2024.iii.22	Duarte
MNHNC	n/a	Preserved Specimen		adult	pinned	in collection	Animalia | Insecta | Hymenoptera	Apidae	Ceratina	cyaniventris	species		Smith, 1907	Cuba	Havana	Plaza, Oro Verde	2024.iii.22	Duarte
MNHNC	n/a	Preserved Specimen		adult	pinned	in collection	Animalia | Insecta | Hymenoptera	Apidae	Ceratina	cyaniventris	species		Smith, 1907	Cuba	Havana	Playa, CIMEQ	2024.iii.15	Duarte
MNHNC	n/a	Preserved Specimen		adult	pinned	in collection	Animalia | Insecta | Hymenoptera	Apidae	Ceratina	cyaniventris	species		Smith, 1907	Cuba	Havana	Playa, CIMEQ	2024.iii.15	Duarte
MNHNC	n/a	Preserved Specimen		adult	pinned	in collection	Animalia | Insecta | Hymenoptera	Halictidae	Lasioglossum	sp.	species			Cuba	Havana	Playa, Playa 146 y 25	2024.iii.15	Duarte
MNHNC	n/a	Preserved Specimen		adult	pinned	in collection	Animalia | Insecta | Hymenoptera	Halictidae	Lasioglossum	sp.	species			Cuba	Havana	Playa, Playa 146 y 25	2024.iii.15	Duarte
MNHNC	n/a	Preserved Specimen		adult	pinned	in collection	Animalia | Insecta | Hymenoptera	Apidae	Exomalopsis	pulchella	species		Cresson, 1865	Cuba	Havana	Playa, El Girasol	2024.iii.20	Duarte
MNHNC	n/a	Preserved Specimen		adult	pinned	in collection	Animalia | Insecta | Hymenoptera	Apidae	Ceratina	cyaniventris	species		Smith, 1907	Cuba	Havana	Plaza, 5to Congreso	2024.v.29	Duarte
MNHNC	n/a	Preserved Specimen		adult	pinned	in collection	Animalia | Insecta | Hymenoptera	Halictidae	Lasioglossum	sp.	species			Cuba	Havana	Plaza, 5to Congreso	2024.v.29	Duarte
MNHNC	n/a	Preserved Specimen		adult	pinned	in collection	Animalia | Insecta | Hymenoptera	Halictidae	Lasioglossum	sp.	species			Cuba	Havana	Plaza, 5to Congreso	2024.v.29	Duarte
MNHNC	n/a	Preserved Specimen		adult	pinned	in collection	Animalia | Insecta | Hymenoptera	Halictidae	Lasioglossum	sp.	species			Cuba	Havana	Playa, Arides Estévez	2024.iv.17	Duarte
MNHNC	n/a	Preserved Specimen		adult	pinned	in collection	Animalia | Insecta | Hymenoptera	Halictidae	Lasioglossum	sp.	species			Cuba	Havana	Playa, Playa 146 y 25	2024.iv.17	Duarte
MNHNC	n/a	Preserved Specimen		adult	pinned	in collection	Animalia | Insecta | Hymenoptera	Halictidae	Lasioglossum	sp.	species			Cuba	Havana	Playa, Playa 146 y 25	2024.iv.17	Duarte
MNHNC	n/a	Preserved Specimen		adult	pinned	in collection	Animalia | Insecta | Hymenoptera	Apidae	Ceratina	cyaniventris	species		Smith, 1907	Cuba	Havana	Playa, Arides Estévez	2024.v.29	Duarte
MNHNC	n/a	Preserved Specimen		adult	pinned	in collection	Animalia | Insecta | Hymenoptera	Halictidae	Lasioglossum	sp.	species			Cuba	Havana	Alamar, Vivero de Alamar	2024.iii.16	Duarte
MNHNC	n/a	Preserved Specimen		adult	pinned	in collection	Animalia | Insecta | Hymenoptera	Halictidae	Halictus	poeyi	species		Lepeletier, 1841	Cuba	Havana	Alamar, Vivero de Alamar	2024.iii.16	Duarte
MNHNC	n/a	Preserved Specimen		adult	pinned	in collection	Animalia | Insecta | Hymenoptera	Halictidae	Lasioglossum	sp.	species			Cuba	Havana	Playa, CIMEQ	2024.vi.17	Duarte
MNHNC	n/a	Preserved Specimen		adult	pinned	in collection	Animalia | Insecta | Hymenoptera	Halictidae	Lasioglossum	sp.	species			Cuba	Havana	Playa, CIMEQ	2024.vi.17	Duarte
MNHNC	n/a	Preserved Specimen		adult	pinned	in collection	Animalia | Insecta | Hymenoptera	Halictidae	Lasioglossum	sp.	species			Cuba	Havana	Playa, CIMEQ	2024.vi.17	Duarte
MNHNC	n/a	Preserved Specimen		adult	pinned	in collection	Animalia | Insecta | Hymenoptera	Halictidae	Lasioglossum	sp.	species			Cuba	Havana	Playa, CIMEQ	2024.vi.17	Duarte
MNHNC	n/a	Preserved Specimen		adult	pinned	in collection	Animalia | Insecta | Hymenoptera	Halictidae	Lasioglossum	sp.	species			Cuba	Havana	Plaza, Oro Verde	2024.vi.18	Duarte
MNHNC	n/a	Preserved Specimen		adult	pinned	in collection	Animalia | Insecta | Hymenoptera	Halictidae	Lasioglossum	sp.	species			Cuba	Havana	Plaza, Oro Verde	2024.vi.18	Duarte
MNHNC	n/a	Preserved Specimen		adult	pinned	in collection	Animalia | Insecta | Hymenoptera	Apidae	Ceratina	cyaniventris	species		Smith, 1907	Cuba	Havana	Plaza, Oro Verde	2024.vi.18	Duarte
MNHNC	n/a	Preserved Specimen		adult	pinned	in collection	Animalia | Insecta | Hymenoptera	Apidae	Ceratina	cyaniventris	species		Smith, 1907	Cuba	Havana	Playa, Playa 146 y 25	2024.v.30	Duarte
MNHNC	n/a	Preserved Specimen		adult	pinned	in collection	Animalia | Insecta | Hymenoptera	Megachilidae	Megachile	concinna	species		Smith, 1879	Cuba	Havana	Playa, CIMEQ	2024.vi.18	Duarte
MNHNC	n/a	Preserved Specimen		adult	pinned	in collection	Animalia | Insecta | Hymenoptera	Apidae	Exomalopsis	pulchella	species		Cresson, 1865	Cuba	Havana	Playa, CIMEQ	2024.iii.15	Duarte
MNHNC	n/a	Preserved Specimen		adult	pinned	in collection	Animalia | Insecta | Hymenoptera	Halictidae	Lasioglossum	sp.	species			Cuba	Havana	Playa, CIMEQ	2024.iii.15	Duarte
MNHNC	n/a	Preserved Specimen		adult	pinned	in collection	Animalia | Insecta | Hymenoptera	Halictidae	Lasioglossum	sp.	species			Cuba	Havana	Habana Vieja, Labranza	2024.iii.29	Duarte
MNHNC	n/a	Preserved Specimen		adult	pinned	in collection	Animalia | Insecta | Hymenoptera	Halictidae	Lasioglossum	sp.	species			Cuba	Havana	Habana Vieja, Labranza	2024.iii.29	Duarte
MNHNC	n/a	Preserved Specimen		adult	pinned	in collection	Animalia | Insecta | Hymenoptera	Halictidae	Lasioglossum	sp.	species			Cuba	Havana	Playa, El Girasol	2024.iv.24	Duarte
MNHNC	n/a	Preserved Specimen		adult	pinned	in collection	Animalia | Insecta | Hymenoptera	Halictidae	Lasioglossum	sp.	species			Cuba	Havana	Playa, El Girasol	2024.iv.24	Duarte
MNHNC	n/a	Preserved Specimen		adult	pinned	in collection	Animalia | Insecta | Hymenoptera	Apidae	Exomalopsis	pulchella	species		Cresson, 1865	Cuba	Havana	Playa, Playa 146 y 25	2024.vi.17	Duarte
MNHNC	n/a	Preserved Specimen		adult	pinned	in collection	Animalia | Insecta | Hymenoptera	Apidae	Ceratina	cyaniventris	species		Smith, 1907	Cuba	Havana	Habana Vieja, Labranza	2024.iii.13	Duarte
MNHNC	n/a	Preserved Specimen		adult	pinned	in collection	Animalia | Insecta | Hymenoptera	Apidae	Ceratina	cyaniventris	species		Smith, 1907	Cuba	Havana	Habana Vieja, Labranza	2024.iii.13	Duarte
MNHNC	n/a	Preserved Specimen		adult	pinned	in collection	Animalia | Insecta | Hymenoptera	Halictidae	Lasioglossum	sp.	species			Cuba	Havana	Habana Vieja, Labranza	2024.iii.13	Duarte
MNHNC	n/a	Preserved Specimen		adult	pinned	in collection	Animalia | Insecta | Hymenoptera	Halictidae	Lasioglossum	sp.	species			Cuba	Havana	Habana Vieja, Labranza	2024.iii.13	Duarte
MNHNC	n/a	Preserved Specimen		adult	pinned	in collection	Animalia | Insecta | Hymenoptera	Halictidae	Lasioglossum	sp.	species			Cuba	Havana	Playa, CIMEQ	2024.vi.11	Duarte
MNHNC	n/a	Preserved Specimen		adult	pinned	in collection	Animalia | Insecta | Hymenoptera	Apidae	Exomalopsis	pulchella	species		Cresson, 1865	Cuba	Havana	Playa, CIMEQ	2024.vi.11	Duarte
MNHNC	n/a	Preserved Specimen		adult	pinned	in collection	Animalia | Insecta | Hymenoptera	Apidae	Exomalopsis	pulchella	species		Cresson, 1865	Cuba	Havana	Playa, CIMEQ	2024.vi.11	Duarte
MNHNC	n/a	Preserved Specimen		adult	pinned	in collection	Animalia | Insecta | Hymenoptera	Halictidae	Lasioglossum	sp.	species			Cuba	Havana	Playa, El Girasol	2024.iii.20	Duarte
MNHNC	n/a	Preserved Specimen		adult	pinned	in collection	Animalia | Insecta | Hymenoptera	Apidae	Apis	mellifera	species		Linnaeus, 1758	Cuba	Havana	Boyeros, Org 1ro de julio	2018.ix.20	Duarte
MNHNC	n/a	Preserved Specimen		adult	pinned	in collection	Animalia | Insecta | Hymenoptera	Apidae	Apis	mellifera	species		Linnaeus, 1758	Cuba	Havana	Boyeros, Org 1ro de julio	2018.ix.20	Duarte
MNHNC	n/a	Preserved Specimen		adult	pinned	in collection	Animalia | Insecta | Hymenoptera	Apidae	Apis	mellifera	species		Linnaeus, 1758	Cuba	Havana	Boyeros, Org 1ro de julio	2018.x.19	Duarte
MNHNC	n/a	Preserved Specimen		adult	pinned	in collection	Animalia | Insecta | Hymenoptera	Apidae	Apis	mellifera	species		Linnaeus, 1758	Cuba	Havana	Boyeros, Org 1ro de julio	2019.v.13	Duarte
MNHNC	n/a	Preserved Specimen		adult	pinned	in collection	Animalia | Insecta | Hymenoptera	Apidae	Apis	mellifera	species		Linnaeus, 1758	Cuba	Havana	Boyeros, Org 1ro de julio	2019.ix.10	Duarte
MNHNC	n/a	Preserved Specimen		adult	pinned	in collection	Animalia | Insecta | Hymenoptera	Apidae	Apis	mellifera	species		Linnaeus, 1758	Cuba	Havana	Boyeros, Org 1ro de julio	2019.vi.03	Duarte
MNHNC	n/a	Preserved Specimen		adult	pinned	in collection	Animalia | Insecta | Hymenoptera	Apidae	Apis	mellifera	species		Linnaeus, 1758	Cuba	Havana	Boyeros, Org 1ro de julio	2019.iv.02	Duarte
MNHNC	n/a	Preserved Specimen		adult	pinned	in collection	Animalia | Insecta | Hymenoptera	Apidae	Apis	mellifera	species		Linnaeus, 1758	Cuba	Havana	Boyeros, Org 1ro de julio	2019.iv.02	Duarte
MNHNC	n/a	Preserved Specimen		adult	pinned	in collection	Animalia | Insecta | Hymenoptera	Apidae	Apis	mellifera	species		Linnaeus, 1758	Cuba	Havana	Boyeros, Org 1ro de julio	2019.iv.02	Duarte
MNHNC	n/a	Preserved Specimen		adult	pinned	in collection	Animalia | Insecta | Hymenoptera	Apidae	Melipona	beecheii	species		Bennett, 1831	Cuba	Havana	Boyeros, Org 1ro de julio	2018.x.19	Duarte
MNHNC	n/a	Preserved Specimen		adult	pinned	in collection	Animalia | Insecta | Hymenoptera	Apidae	Melipona	beecheii	species		Bennett, 1831	Cuba	Havana	Boyeros, Org 1ro de julio	2019.v.13	Duarte
MNHNC	n/a	Preserved Specimen		adult	pinned	in collection	Animalia | Insecta | Hymenoptera	Apidae	Melipona	beecheii	species		Bennett, 1831	Cuba	Havana	Boyeros, Org 1ro de julio	2019.vi.03	Duarte
MNHNC	n/a	Preserved Specimen		adult	pinned	in collection	Animalia | Insecta | Hymenoptera	Apidae	Xylocopa	cubaecola	species		Lucas, 1856	Cuba	Havana	Boyeros, Org 1ro de julio	2019.ix.10	Duarte
MNHNC	n/a	Preserved Specimen		adult	pinned	in collection	Animalia | Insecta | Hymenoptera	Apidae	Xylocopa	cubaecola	species		Lucas, 1856	Cuba	Havana	Boyeros, Org 1ro de julio	2019.iv.02	Duarte
MNHNC	n/a	Preserved Specimen		adult	pinned	in collection	Animalia | Insecta | Hymenoptera	Apidae	Xylocopa	cubaecola	species		Lucas, 1856	Cuba	Havana	Boyeros, Org 1ro de julio	2019.iv.02	Duarte
MNHNC	n/a	Preserved Specimen		adult	pinned	in collection	Animalia | Insecta | Hymenoptera	Halictidae	Nomia	robinsoni	species		Cresson, 1865	Cuba	Havana	Boyeros, Org 1ro de julio	2019.iv.02	Duarte
MNHNC	n/a	Preserved Specimen		adult	pinned	in collection	Animalia | Insecta | Hymenoptera	Halictidae	Lasioglossum	coreopsis	species		(Robertson, 1902)	Cuba	Havana	Boyeros, Org 1ro de julio	2019.iv.02	Duarte
MNHNC	n/a	Preserved Specimen		adult	pinned	in collection	Animalia | Insecta | Hymenoptera	Halictidae	Lasioglossum	gundlachii	species		(Barker, 1906)	Cuba	Havana	Boyeros, Org 1ro de julio	2019.iv.02	Duarte
MNHNC	n/a	Preserved Specimen		adult	pinned	in collection	Animalia | Insecta | Hymenoptera	Halictidae	Lasioglossum	gundlachii	species		(Barker, 1906)	Cuba	Havana	Boyeros, Org 1ro de julio	2019.iv.02	Duarte

## Sheet: All records_occurence
ID	Genus	Species	Authorship	Sex	Country	State	Locality	Date	Collection	Det.	verbatimLocality	vebatimLocality
18.000008	Colletes	submarginata	Cresson, 1865	Female	Cuba	Mayabeque	Santa Cruz del Norte, Loma San Cayetano	1962.i	MNHNC	Genaro, J.A.	La Habana	Jibacoa, Santa Cruz del Norte, Loma San Cayetano
18.000011	Colletes	submarginata	Cresson, 1865	Female	Cuba	Havana	Boyeros, Santiago de las Vegas	1996.ix.06	MNHNC	Genaro, J.A.	Ciudad de La Habana	Boyeros, Santiago de las Vegas
18.000014	Colletes	submarginata	Cresson, 1865	Female	Cuba	Mayabeque	Güines, La Fosforita	1986.xii.22	MNHNC	Genaro, J.A.	La Habana	San José, Güines, La Fosforita
18.000043	Hylaeus	limbifrons	(Cresson, 1869)	n/a	Cuba	Artemisa	San Antonio de los Baños, Laguna de Ariguanabo	1962.x	MNHNC	Genaro, J.A.	La Habana	San Antonio de los Baños, Laguna de Ariguanabo
18.000046	Hylaeus	limbifrons	(Cresson, 1869)	n/a	Cuba	Artemisa	La Turbera	1970.ix	MNHNC	Genaro, J.A.	La Habana	La Habana, Artemisa, La Tubera
18.000049	Hylaeus	limbifrons	(Cresson, 1869)	n/a	Cuba	Artemisa	La Turbera	1970.ix	MNHNC	Genaro, J.A.	La Habana	La Habana, Artemisa, La Tubera
18.000050	Hylaeus	limbifrons	(Cresson, 1869)	n/a	Cuba	Artemisa	San Antonio de los Baños, Laguna de Ariguanabo	1967.v	MNHNC	Genaro, J.A.	La Habana	San Antonio de los Baños, Laguna de Ariguanabo
18.000052	Halictus	poeyi	Lepeletier, 1841	n/a	Cuba	Mayabeque	Santa Cruz del Norte, Loma San Cayetano	1963.x	MNHNC	Genaro, J.A.	La Habana	Jibacoa, Santa Cruz del Norte, Loma San Cayetano
18.000053	Halictus	poeyi	Lepeletier, 1841	n/a	Cuba	Mayabeque	Güines	1962.iv	MNHNC	Genaro, J.A.	La Habana	Güines
18.000054	Halictus	poeyi	Lepeletier, 1841	n/a	Cuba	Havana	La Habana del Este, Costa Norte entre Tunel y La Habana del Este	1996.vi	MNHNC	Genaro, J.A.	Ciudad de La Habana	La Habana del Este, Costa Norte entre Tunel y La Habana del Este
18.000055	Halictus	poeyi	Lepeletier, 1841	n/a	Cuba	Havana	Boyeros, Santiago de las Vegas	1962.viii	MNHNC	Genaro, J.A.	Ciudad de La Habana	Boyeros, Santiago de las Vegas
18.000058	Halictus	poeyi	Lepeletier, 1841	n/a	Cuba	Artemisa	San Antonio de los Baños	1988.vii.14	MNHNC	Genaro, J.A.	La Habana	San Antonio de los Baños
18.000059	Halictus	poeyi	Lepeletier, 1841	n/a	Cuba	Artemisa	Mariel, Río Mosquito	1987.xii.17	MNHNC	Genaro, J.A.	La Habana	Mariel, Márgenes del río
18.000060	Halictus	poeyi	Lepeletier, 1841	n/a	Cuba	Havana	Boyeros, Santiago de las Vegas	1941.vii	MNHNC	Genaro, J.A.	Ciudad de La Habana	Boyeros, Santiago de las Vegas
18.000061	Halictus	poeyi	Lepeletier, 1841	n/a	Cuba	Artemisa	San Antonio de los Baños, Laguna de Ariguanabo	1980.vii	MNHNC	Genaro, J.A.	La Habana	San Antonio de los Baños, Laguna de Ariguanabo
18.000062	Halictus	poeyi	Lepeletier, 1841	n/a	Cuba	Artemisa	San Antonio de los Baños, Márgenes del Río Ariguanabo	1987.xii	MNHNC	Genaro, J.A.	La Habana	San Antonio de los Baños, Márgenes del río
18.000063	Halictus	poeyi	Lepeletier, 1841	n/a	Cuba	Mayabeque	San José de las Lajas, Tapaste, Sitio Perdido	1979.vi	MNHNC	Genaro, J.A.	La Habana	Jaruco, Tapaste, Sitio Perdido
18.000064	Halictus	poeyi	Lepeletier, 1841	n/a	Cuba	Havana	Boyeros, Santiago de las Vegas	1963.v	MNHNC	Genaro, J.A.	Ciudad de La Habana	Boyeros, Santiago de las Vegas
18.000066	Halictus	poeyi	Lepeletier, 1841	n/a	Cuba	Mayabeque	San José de las Lajas, Tapaste, Sitio Perdido	1979.vi	MNHNC	Genaro, J.A.	La Habana	Jaruco, Tapaste, Sitio Perdido
18.000067	Halictus	poeyi	Lepeletier, 1841	n/a	Cuba	Mayabeque	San José de las Lajas, Tapaste, Sitio Perdido	1979.vi	MNHNC	Genaro, J.A.	La Habana	Jaruco, Tapaste, Sitio Perdido
18.000068	Halictus	poeyi	Lepeletier, 1841	n/a	Cuba	Mayabeque	San José de las Lajas, Tapaste, Sitio Perdido	1979.vi	MNHNC	Genaro, J.A.	La Habana	Jaruco, Tapaste, Sitio Perdido
18.000069	Halictus	poeyi	Lepeletier, 1841	n/a	Cuba	Mayabeque	San José de las Lajas, Tapaste, Sitio Perdido	1979.vi	MNHNC	Genaro, J.A.	La Habana	Jaruco, Tapaste, Sitio Perdido
18.000070	Halictus	poeyi	Lepeletier, 1841	n/a	Cuba	Artemisa	San Antonio de los Baños, Laguna de Ariguanabo	1980.vii	MNHNC	Genaro, J.A.	La Habana	San Antonio de los Baños, Laguna de Ariguanabo
18.000071	Halictus	poeyi	Lepeletier, 1841	n/a	Cuba	Artemisa	San Antonio de los Baños, Laguna de Ariguanabo	1980.vii	MNHNC	Genaro, J.A.	La Habana	San Antonio de los Baños, Laguna de Ariguanabo
18.000072	Halictus	poeyi	Lepeletier, 1841	n/a	Cuba	Havana	Boyeros, Santiago de las Vegas	1941.vii	MNHNC	Genaro, J.A.	Ciudad de La Habana	Boyeros, Santiago de las Vegas
18.000074	Halictus	poeyi	Lepeletier, 1841	n/a	Cuba	Mayabeque	Desembarcadero del Río Santa Ana	1961.x	MNHNC	Genaro, J.A.	La Habana	Desembarcadero del Río Santana
18.000075	Halictus	poeyi	Lepeletier, 1841	n/a	Cuba	Artemisa	San Antonio de los Baños, Cortina Rompeviento	1989.viii	MNHNC	Genaro, J.A.	La Habana	San Antonio de los Baños, Cortina Rompeviento (15 km N)
18.000076	Halictus	poeyi	Lepeletier, 1841	n/a	Cuba	Artemisa	San Antonio de los Baños	1988.v.24	MNHNC	Genaro, J.A.	La Habana	San Antonio de los Baños
18.000077	Halictus	poeyi	Lepeletier, 1841	n/a	Cuba	Artemisa	San Antonio de los Baños	1988.vii.14	MNHNC	Genaro, J.A.	La Habana	San Antonio de los Baños
18.000078	Halictus	poeyi	Lepeletier, 1841	n/a	Cuba	Artemisa	San Antonio de los Baños, Río Ariguanabo, Sendero al Camping en el Bosque	1988.vii.16	MNHNC	Genaro, J.A.	La Habana	San Antonio de los Baños, Río Ariguanabo, Sendero al Camping en el Bosque
18.000079	Halictus	poeyi	Lepeletier, 1841	n/a	Cuba	Artemisa	San Antonio de los Baños, Río Ariguanabo, Sendero al Camping en el Bosque	1988.vii.16	MNHNC	Genaro, J.A.	La Habana	San Antonio de los Baños, Río Ariguanabo, Sendero al Camping en el Bosque
18.000080	Halictus	poeyi	Lepeletier, 1841	n/a	Cuba	Artemisa	San Antonio de los Baños, Laguna de Ariguanabo	1981.vii	MNHNC	Genaro, J.A.	La Habana	San Antonio de los Baños, Laguna de Ariguanabo
18.000081	Halictus	poeyi	Lepeletier, 1841	n/a	Cuba	Artemisa	San Antonio de los Baños, Río Ariguanabo, Sendero al Camping en el Bosque	1988.vii.16	MNHNC	Genaro, J.A.	La Habana	San Antonio de los Baños, Río Ariguanabo, Sendero al Camping en el Bosque
18.000082	Halictus	poeyi	Lepeletier, 1841	n/a	Cuba	Artemisa	San Antonio de los Baños, Río Ariguanabo, Sendero al Camping en el Bosque	1988.vii.16	MNHNC	Genaro, J.A.	La Habana	San Antonio de los Baños, Río Ariguanabo, Sendero al Camping en el Bosque
18.000083	Halictus	poeyi	Lepeletier, 1841	n/a	Cuba	Artemisa	San Antonio de los Baños, Río Ariguanabo, Sendero al Camping en el Bosque	1988.vii.16	MNHNC	Genaro, J.A.	La Habana	San Antonio de los Baños, Río Ariguanabo, Sendero al Camping en el Bosque
18.000084	Halictus	poeyi	Lepeletier, 1841	n/a	Cuba	Artemisa	San Antonio de los Baños	1988.v.29	MNHNC	Genaro, J.A.	La Habana	San Antonio de los Baños
18.000085	Halictus	poeyi	Lepeletier, 1841	n/a	Cuba	Artemisa	San Antonio de los Baños, Río Ariguanabo, Sendero al Camping en el Bosque	1988.vii.16	MNHNC	Genaro, J.A.	La Habana	San Antonio de los Baños, Río Ariguanabo, Sendero al Camping en el Bosque
18.000086	Halictus	poeyi	Lepeletier, 1841	n/a	Cuba	Artemisa	San Antonio de los Baños, Río Ariguanabo, Sendero al Camping en el Bosque	1988.vii.16	MNHNC	Genaro, J.A.	La Habana	San Antonio de los Baños, Río Ariguanabo, Sendero al Camping en el Bosque
18.000087	Halictus	poeyi	Lepeletier, 1841	n/a	Cuba	Artemisa	San Antonio de los Baños, Río Ariguanabo, Sendero al Camping en el Bosque	1988.vii.16	MNHNC	Genaro, J.A.	La Habana	San Antonio de los Baños, Río Ariguanabo, Sendero al Camping en el Bosque
18.000088	Halictus	poeyi	Lepeletier, 1841	n/a	Cuba	Artemisa	San Antonio de los Baños, Río Ariguanabo, Sendero al Camping en el Bosque	1988.vii.16	MNHNC	Genaro, J.A.	La Habana	San Antonio de los Baños, Río Ariguanabo, Sendero al Camping en el Bosque
18.000089	Halictus	poeyi	Lepeletier, 1841	n/a	Cuba	Artemisa	San Antonio de los Baños, Río Ariguanabo, Sendero al Camping en el Bosque	1988.vii.16	MNHNC	Genaro, J.A.	La Habana	San Antonio de los Baños, Río Ariguanabo, Sendero al Camping en el Bosque
18.000090	Halictus	poeyi	Lepeletier, 1841	n/a	Cuba	Artemisa	San Antonio de los Baños, Río Ariguanabo, Sendero al Camping en el Bosque	1988.vii.16	MNHNC	Genaro, J.A.	La Habana	San Antonio de los Baños, Río Ariguanabo, Sendero al Camping en el Bosque
18.000092	Halictus	poeyi	Lepeletier, 1841	n/a	Cuba	Havana	Boyeros, Calabazar	1961.xii	MNHNC	Genaro, J.A.	Ciudad de La Habana	Arroyo Naranjo, Calabazar
18.000093	Halictus	poeyi	Lepeletier, 1841	n/a	Cuba	Mayabeque	San José de las Lajas, Tapaste, Sitio Perdido	1978.vi	MNHNC	Genaro, J.A.	La Habana	Jaruco, Tapaste, Sitio Perdido
18.000094	Halictus	poeyi	Lepeletier, 1841	n/a	Cuba	Havana	Boyeros, Santiago de las Vegas	1967.iv	MNHNC	Genaro, J.A.	Ciudad de La Habana	Boyeros, Santiago de las Vegas
18.000095	Halictus	poeyi	Lepeletier, 1841	n/a	Cuba	Havana	10 de Octubre, Lawton	1929.vii.02	MNHNC	Genaro, J.A.	Ciudad de La Habana	Lawton
18.000096	Halictus	poeyi	Lepeletier, 1841	n/a	Cuba	Havana	10 de Octubre, Lawton	1929.vii.02	MNHNC	Genaro, J.A.	Ciudad de La Habana	Lawton
18.000097	Halictus	poeyi	Lepeletier, 1841	n/a	Cuba	Havana	Plaza, Vedado, Parque Almendares	1998.viii	MNHNC	Genaro, J.A.	Ciudad de La Habana	Plaza, Vedado, Parque Almendares
18.000098	Halictus	poeyi	Lepeletier, 1841	n/a	Cuba	Havana	Plaza, Vedado, Parque Almendares	1998.viii	MNHNC	Genaro, J.A.	Ciudad de La Habana	Plaza, Vedado, Parque Almendares
18.000099	Halictus	poeyi	Lepeletier, 1841	n/a	Cuba	Havana	Boyeros, Santiago de las Vegas	1967.iv	MNHNC	Genaro, J.A.	Ciudad de La Habana	Boyeros, Santiago de las Vegas
18.000100	Halictus	poeyi	Lepeletier, 1841	n/a	Cuba	Havana	Boyeros, Santiago de las Vegas	1967.iv	MNHNC	Genaro, J.A.	Ciudad de La Habana	Boyeros, Santiago de las Vegas
18.000102	Agapostemon	poeyi	(Lucas, 1856)	Female	Cuba	Mayabeque	Santa Cruz del Norte, Bacunayagua	1993.v	MNHNC	Genaro, J.A.	La Habana	Santa Cruz del Norte, Bacunayagua
18.000110	Agapostemon	poeyi	(Lucas, 1856)	Female	Cuba	Mayabeque	Güines	1987.iv.26	MNHNC	Genaro, J.A.	La Habana	Güines
18.000115	Agapostemon	poeyi	(Lucas, 1856)	Female	Cuba	Mayabeque	Madruga, Cayajabos	1989.vii	MNHNC	Genaro, J.A.	La Habana	Cayajabos
18.000116	Agapostemon	poeyi	(Lucas, 1856)	Female	Cuba	Artemisa	San Antonio de los Baños	1962.ix	MNHNC	Genaro, J.A.	La Habana	San Antonio de los Baños
18.000119	Agapostemon	poeyi	(Lucas, 1856)	Female	Cuba	Mayabeque	Madruga, Cayajabos, Loma de Amores	1969.iv.11	MNHNC	Genaro, J.A.	La Habana	Madruga, Cayajabos, Loma Amores
18.000122	Agapostemon	poeyi	(Lucas, 1856)	Female	Cuba	Mayabeque	San José de las Lajas, Tapaste, Sitio Perdido	1980.iv	MNHNC	Genaro, J.A.	La Habana	Jaruco, Tapaste, Sitio Perdido
18.000125	Agapostemon	poeyi	(Lucas, 1856)	Female	Cuba	Mayabeque	Güines	1986.xii.26	MNHNC	Genaro, J.A.	La Habana	Güines
18.000126	Agapostemon	poeyi	(Lucas, 1856)	Female	Cuba	Havana	Boyeros, Santiago de las Vegas	1942.v.13	MNHNC	Genaro, J.A.	Ciudad de La Habana	Boyeros, Santiago de las Vegas
18.000132	Agapostemon	poeyi	(Lucas, 1856)	Female	Cuba	Artemisa	Mariel	1968.vi	MNHNC	Genaro, J.A.	La Habana	Mariel
18.000136	Agapostemon	poeyi	(Lucas, 1856)	Female	Cuba	Mayabeque	Santa Cruz del Norte, Loma San Cayetano	1962.i	MNHNC	Genaro, J.A.	La Habana	Jibacoa, Santa Cruz del Norte, Loma San Cayetano
18.000140	Agapostemon	poeyi	(Lucas, 1856)	Male	Cuba	Mayabeque	Madruga, Cayajabos, Loma de Amores	1969.iv.11	MNHNC	Genaro, J.A.	La Habana	Madruga, Cayajabos, Loma Amores
18.000142	Agapostemon	poeyi	(Lucas, 1856)	Male	Cuba	Mayabeque	Santa Cruz del Norte, Loma San Cayetano	1997.vii	MNHNC	Genaro, J.A.	La Habana	Jibacoa, Santa Cruz del Norte, Loma San Cayetano
18.000145	Agapostemon	poeyi	(Lucas, 1856)	Male	Cuba	Mayabeque	Santa Cruz del Norte, Loma San Cayetano	1997.vii	MNHNC	Genaro, J.A.	La Habana	Jibacoa, Santa Cruz del Norte, Loma San Cayetano
18.000147	Agapostemon	poeyi	(Lucas, 1856)	Male	Cuba	Artemisa	Mariel	1968.vi	MNHNC	Genaro, J.A.	La Habana	Mariel
18.000150	Agapostemon	poeyi	(Lucas, 1856)	Male	Cuba	Artemisa	San Antonio de los Baños, Ariguanabo	1960.vi	MNHNC	Genaro, J.A.	La Habana	La Habana, Ariguanabo
18.000152	Agapostemon	poeyi	(Lucas, 1856)	Male	Cuba	Mayabeque	Somorrostro, Laguna Somorrostro	1947.vi	MNHNC	Genaro, J.A.	La Habana	Laguna Somorrostro
18.000162	Agapostemon	poeyi	(Lucas, 1856)	Male	Cuba	Havana	Boyeros, Jardín Botánico Nacional	1987.ii	MNHNC	Genaro, J.A.	Ciudad de La Habana	Arroyo Naranjo, Jardín Botánico Nacional (La Habana)
18.000163	Agapostemon	poeyi	(Lucas, 1856)	Male	Cuba	Mayabeque	Madruga	1969.iv	MNHNC	Genaro, J.A.	La Habana	Madruga
18.000165	Agapostemon	poeyi	(Lucas, 1856)	Male	Cuba	Havana	Boyeros, Jardín Botánico Nacional	1987.ii	MNHNC	Genaro, J.A.	Ciudad de La Habana	Arroyo Naranjo, Jardín Botánico Nacional (La Habana)
18.000168	Agapostemon	poeyi	(Lucas, 1856)	Male	Cuba	Mayabeque	Güines	1988.xii	MNHNC	Genaro, J.A.	La Habana	Güines
18.000170	Agapostemon	poeyi	(Lucas, 1856)	Male	Cuba	Mayabeque	Santa Cruz del Norte, Bacunayagua	1993.v	MNHNC	Genaro, J.A.	La Habana	Santa Cruz del Norte, Bacunayagua
18.000172	Agapostemon	poeyi	(Lucas, 1856)	Male	Cuba	Mayabeque	Nueva Paz, Biajaca	1969.iv	MNHNC	Genaro, J.A.	La Habana	Biajaca, Nueva Paz
18.000174	Agapostemon	poeyi	(Lucas, 1856)	Male	Cuba	Mayabeque	Santa Cruz del Norte, Jibacoa	1993.v	MNHNC	Genaro, J.A.	La Habana	Santa Cruz del Norte, Bacunayagua
18.000175	Agapostemon	poeyi	(Lucas, 1856)	Male	Cuba	Mayabeque	Santa Cruz del Norte, Jibacoa	1993.v	MNHNC	Genaro, J.A.	La Habana	Santa Cruz del Norte, Bacunayagua
18.000176	Agapostemon	poeyi	(Lucas, 1856)	Male	Cuba	Havana	La Lisa, Guatao	1969.iv	MNHNC	Genaro, J.A.	La Habana	Jibacoa, Santa Cruz del Norte, San Cayetano
18.000182	Agapostemon	poeyi	(Lucas, 1856)	Male	Cuba	Mayabeque		1969.iv.11	MNHNC	Genaro, J.A.	La Habana	Madruga, Cayajabos, Loma Amores
18.000184	Agapostemon	femoralis	(Guérin-Meneville, 1844)	Female	Cuba	Havana	Boyeros, Santiago de las Vegas	1952.i.04	MNHNC	Genaro, J.A.	Ciudad de La Habana	Boyeros, Santiago de las Vegas
18.000186	Agapostemon	femoralis	(Guérin-Meneville, 1844)	Female	Cuba	Havana	Playa, Atabey	1988.viii	MNHNC	Genaro, J.A.	Ciudad de La Habana	Atabey
18.000187	Agapostemon	femoralis	(Guérin-Meneville, 1844)	Female	Cuba	Havana	Playa, Santa Fé	1966.viii	MNHNC	Genaro, J.A.	Ciudad de La Habana	Santa Fé
18.000195	Agapostemon	femoralis	(Guérin-Meneville, 1844)	Male	Cuba	Havana	La Habana del Este, Santa Maria del Mar, Mirador Bello Monte	1988.vi	MNHNC	Genaro, J.A.	Ciudad de La Habana	La Habana del Este, Santa Maria del Mar, Mirador Bello Monte
18.000196	Agapostemon	femoralis	(Guérin-Meneville, 1844)	Male	Cuba	Havana	Playa, Atabey	1988.viii	MNHNC	Genaro, J.A.	Ciudad de La Habana	Atabey
18.000197	Agapostemon	femoralis	(Guérin-Meneville, 1844)	Male	Cuba	Mayabeque	Santa Cruz del Norte, Loma San Cayetano	1962.i	MNHNC	Genaro, J.A.	La Habana	Jibacoa, Santa Cruz del Norte, Loma San Cayetano
18.000199	Agapostemon	femoralis	(Guérin-Meneville, 1844)	Male	Cuba	Mayabeque	Santa Cruz del Norte, Bacunayagua	1993.v	MNHNC	Genaro, J.A.	La Habana	Santa Cruz del Norte, Bacunayagua
18.000200	Agapostemon	femoralis	(Guérin-Meneville, 1844)	Male	Cuba	Havana	La Habana del Este, Santa Maria del Mar, Mirador Bello Monte	1988.vi	MNHNC	Genaro, J.A.	Ciudad de La Habana	La Habana del Este, Santa Maria del Mar, Mirador Bello Monte
18.000201	Agapostemon	femoralis	(Guérin-Meneville, 1844)	Male	Cuba	Mayabeque	Santa Cruz del Norte, Bacunayagua	1993.v	MNHNC	Genaro, J.A.	La Habana	Santa Cruz del Norte, Bacunayagua
18.000203	Agapostemon	femoralis	(Guérin-Meneville, 1844)	Male	Cuba	Mayabeque	Santa Cruz del Norte, Bacunayagua	1993.v	MNHNC	Genaro, J.A.	La Habana	Santa Cruz del Norte, Bacunayagua
18.000204	Agapostemon	femoralis	(Guérin-Meneville, 1844)	Male	Cuba	Havana	Boyeros, Santiago de las Vegas	1963.v	MNHNC	Genaro, J.A.	Ciudad de La Habana	Boyeros, Santiago de las Vegas
18.000205	Agapostemon	femoralis	(Guérin-Meneville, 1844)	Male	Cuba	Havana	Playa, El Laguito	1967.x	MNHNC	Genaro, J.A.	Ciudad de La Habana	Marianao, Laguito
18.000206	Agapostemon	femoralis	(Guérin-Meneville, 1844)	Male	Cuba	Mayabeque	Jaruco, Loma Corrededas	1969.iv	MNHNC	Genaro, J.A.	La Habana	Jaruco, Lomas Comederas
18.000209	Agapostemon	femoralis	(Guérin-Meneville, 1844)	Male	Cuba	Havana	La Habana del Este, Santa Maria del Mar, Mirador Bello Monte	1988.vi	MNHNC	Genaro, J.A.	Ciudad de La Habana	La Habana del Este, Santa Maria del Mar, Mirador Bello Monte
18.000211	Agapostemon	femoralis	(Guérin-Meneville, 1844)	Male	Cuba	Havana	Boyeros, Santiago de las Vegas	1962.iii.28	MNHNC	Genaro, J.A.	Ciudad de La Habana	Boyeros, Santiago de las Vegas
18.000212	Agapostemon	femoralis	(Guérin-Meneville, 1844)	Male	Cuba	Mayabeque	Santa Cruz del Norte, Loma San Cayetano	1962.i	MNHNC	Genaro, J.A.	La Habana	Jibacoa, Santa Cruz del Norte, Loma San Cayetano
18.000213	Agapostemon	femoralis	(Guérin-Meneville, 1844)	Male	Cuba	Havana	Playa, El Laguito	1970.ii	MNHNC	Genaro, J.A.	Ciudad de La Habana	Marianao, Laguito
18.000214	Agapostemon	femoralis	(Guérin-Meneville, 1844)	Male	Cuba	Havana	Boyeros, Santiago de las Vegas	1967.iv	MNHNC	Genaro, J.A.	Ciudad de La Habana	Boyeros, Santiago de las Vegas
18.000215	Agapostemon	femoralis	(Guérin-Meneville, 1844)	Male	Cuba	Havana	Boyeros, Santiago de las Vegas	1963.v	MNHNC	Genaro, J.A.	Ciudad de La Habana	Boyeros, Santiago de las Vegas
18.000221	Nomia	robinsoni	Cresson, 1865	Female	Cuba	Artemisa	San Antonio de los Baños, Ariguanabo	1961.x	MNHNC	Genaro, J.A.	La Habana	La Habana, Ariguanabo
18.000224	Nomia	robinsoni	Cresson, 1865	Female	Cuba	Mayabeque	San Nicolás de Bari, Playa Caimito	1988.x	MNHNC	Genaro, J.A.	La Habana	San Nicolás de Bari, Playa Caimito
18.000225	Nomia	robinsoni	Cresson, 1865	Female	Cuba	Havana	Boyeros, Santiago de las Vegas, Estación Experimental Agronómica	1951.ix.04	MNHNC	Genaro, J.A.	Ciudad de La Habana	Boyeros, Santiago de las Vegas, Estación Experimental Agronómica
18.000230	Nomia	robinsoni	Cresson, 1865	Female	Cuba	Mayabeque	San Nicolás de Bari, Playa Caimito	1988.x	MNHNC	Genaro, J.A.	La Habana	San Nicolás de Bari, Playa Caimito
18.000234	Nomia	robinsoni	Cresson, 1865	Female	Cuba	Mayabeque	San Nicolás de Bari, Playa Caimito	1994.viii	MNHNC	Genaro, J.A.	La Habana	San Nicolás de Bari, Playa Caimito
18.000236	Nomia	robinsoni	Cresson, 1865	Female	Cuba	Mayabeque	Baracoa, Playa Baracoa, Litoral Costa Norte	1970.x	MNHNC	Genaro, J.A.	La Habana	Baracoa, Playa Baracoa, Litoral Costa Norte
18.000239	Nomia	robinsoni	Cresson, 1865	Female	Cuba	Artemisa	San Antonio de los Baños, Ariguanabo	1962.viii	MNHNC	Genaro, J.A.	La Habana	La Habana, Ariguanabo
18.000243	Nomia	robinsoni	Cresson, 1865	Female	Cuba	Artemisa	San Antonio de los Baños	1979.vii	MNHNC	Genaro, J.A.	La Habana	San Antonio de los Baños
18.000245	Nomia	robinsoni	Cresson, 1865	Male	Cuba	Mayabeque	San Nicolás de Bari	1987.vii	MNHNC	Genaro, J.A.	La Habana	San Nicolás de Bari
18.000247	Nomia	robinsoni	Cresson, 1865	Male	Cuba	Mayabeque	La Salud, Cueva El Tunel	1962.ix	MNHNC	Genaro, J.A.	La Habana	Cueva El Tunel, La Salud
18.000249	Nomia	robinsoni	Cresson, 1865	Male	Cuba	Mayabeque	San Nicolás de Bari	1987.vii	MNHNC	Genaro, J.A.	La Habana	San Nicolás de Bari
18.000257	Nomia	robinsoni	Cresson, 1865	Male	Cuba	Mayabeque	San José de las Lajas, Tapaste, Sitio Perdido	1979.vi	MNHNC	Genaro, J.A.	La Habana	Jaruco, Tapaste, Sitio Perdido
18.000291	Megachile	lanata	(Fabricius, 1775)	Female	Cuba	Havana	Boyeros, Santiago de las Vegas	1951.x.27	MNHNC	Genaro, J.A.	Ciudad de La Habana	Boyeros, Santiago de las Vegas
18.000292	Megachile	lanata	(Fabricius, 1775)	Female	Cuba	Havana	Boyeros, Santiago de las Vegas	1951.ix.03	MNHNC	Genaro, J.A.	Ciudad de La Habana	Boyeros, Santiago de las Vegas
18.000293	Megachile	lanata	(Fabricius, 1775)	Female	Cuba	Havana	Boyeros, Santiago de las Vegas	1951.ix.03	MNHNC	Genaro, J.A.	Ciudad de La Habana	Boyeros, Santiago de las Vegas
18.000300	Megachile	lanata	(Fabricius, 1775)	Male	Cuba	Havana	Boyeros, Santiago de las Vegas	1951.ix.03	MNHNC	Genaro, J.A.	Ciudad de La Habana	Boyeros, Santiago de las Vegas
18.000303	Megachile	lanata	(Fabricius, 1775)	Male	Cuba	Havana	Boyeros, Santiago de las Vegas	1951.ix.03	MNHNC	Genaro, J.A.	Ciudad de La Habana	Boyeros, Santiago de las Vegas
18.000339	Megachile	poeyi	Guérin-Méneville, 1844	Female	Cuba	Havana	La Habana del Este, Campo Florido, Loma La Coca (Alrededores)	1997.vii	MNHNC	Genaro, J.A.	Ciudad de La Habana	La Habana del Este, Campo Florido, Loma La Coca (Alrededores)
18.000342	Megachile	poeyi	Guérin-Méneville, 1844	Female	Cuba	Havana	La Habana del Este, Alamar	1987.x	MNHNC	Genaro, J.A.	Ciudad de La Habana	La Habana del Este, Alamar
18.000347	Megachile	poeyi	Guérin-Méneville, 1844	Female	Cuba	Havana	Playa, Miramar	1947.vii.31	MNHNC	Genaro, J.A.	Ciudad de La Habana	Playa, Miramar
18.000352	Megachile	poeyi	Guérin-Méneville, 1844	Male	Cuba	Mayabeque	San Nicolás de Bari, Playa Caimito	1990.vii.15	MNHNC	Genaro, J.A.	La Habana	San Nicolás de Bari, Playa Caimito
18.000354	Megachile	poeyi	Guérin-Méneville, 1844	Male	Cuba	Mayabeque	San Nicolás de Bari, Playa Caimito	1990.vii.15	MNHNC	Genaro, J.A.	La Habana	San Nicolás de Bari, Playa Caimito
18.000378	Megachile	poeyi	Guérin-Méneville, 1844	Male	Cuba	Mayabeque	San Nicolás de Bari, Playa Caimito	1988.ii	MNHNC	Genaro, J.A.	La Habana	San Nicolás de Bari, Playa Caimito
18.000380	Megachile	singularis	Cresson, 1865	Female	Cuba	Mayabeque	San Nicolás de Bari, Playa Caimito	1994.viii	MNHNC	Genaro, J.A.	La Habana	San Nicolás de Bari, Playa Caimito
18.000381	Megachile	singularis	Cresson, 1865	Female	Cuba	Mayabeque	Güines	1989.i	MNHNC	Genaro, J.A.	La Habana	Güines
18.000383	Megachile	singularis	Cresson, 1865	Female	Cuba	Havana	Boyeros, Santiago de las Vegas	1951.ix.06	MNHNC	Genaro, J.A.	Ciudad de La Habana	Boyeros, Santiago de las Vegas
18.000398	Megachile	singularis	Cresson, 1865	Male	Cuba	Mayabeque	Santa Cruz del Norte, Loma San Cayetano	1963.x	MNHNC	Genaro, J.A.	La Habana	Jibacoa, Santa Cruz del Norte, Loma San Cayetano
18.000399	Megachile	singularis	Cresson, 1865	Male	Cuba	Mayabeque	Santa Cruz del Norte, El Narigón, Puerto Escondido	1989.iv	MNHNC	Genaro, J.A.	La Habana	Santa Cruz del Norte, El Narigón, Puerto Escondido
18.000402	Megachile	singularis	Cresson, 1865	Male	Cuba	Havana	Boyeros, Santiago de las Vegas	1951.ix.06	MNHNC	Genaro, J.A.	Ciudad de La Habana	Boyeros, Santiago de las Vegas
18.000406	Megachile	apora	Krombein, 1953	Female	Cuba	Havana	Plaza, Vedado, Parque Almendares	1999.iv	MNHNC	Genaro, J.A.	Ciudad de La Habana	Plaza, Vedado, Parque Almendares
18.000422	Megachile	rufipennis	(Fabricius, 1793)	Female	Cuba	Havana	Boyeros, Santiago de las Vegas	1950.viii.15	MNHNC	Genaro, J.A.	Ciudad de La Habana	Boyeros, Santiago de las Vegas
18.000423	Megachile	rufipennis	(Fabricius, 1793)	Female	Cuba	Artemisa	San Antonio de los Baños	1989.v	MNHNC	Genaro, J.A.	La Habana	San Antonio de los Baños
18.000425	Megachile	rufipennis	(Fabricius, 1793)	Female	Cuba	Havana	Boyeros, Santiago de las Vegas	1947.x.24	MNHNC	Genaro, J.A.	Ciudad de La Habana	Boyeros, Santiago de las Vegas
18.000426	Megachile	rufipennis	(Fabricius, 1793)	Female	Cuba	Havana	Boyeros, Santiago de las Vegas	1947.x.15	MNHNC	Genaro, J.A.	Ciudad de La Habana	Boyeros, Santiago de las Vegas
18.000427	Megachile	rufipennis	(Fabricius, 1793)	Female	Cuba	Havana	Boyeros, Santiago de las Vegas	1948.iv.26	MNHNC	Genaro, J.A.	Ciudad de La Habana	Boyeros, Santiago de las Vegas
18.000429	Megachile	rufipennis	(Fabricius, 1793)	Female	Cuba	Artemisa	San Antonio de los Baños, Laguna de Ariguanabo	1937.iv.11	MNHNC	Genaro, J.A.	La Habana	San Antonio de los Baños, Laguna de Ariguanabo
18.000430	Megachile	rufipennis	(Fabricius, 1793)	Female	Cuba	Havana	Boyeros, Santiago de las Vegas, Estación Experimental Agronómica	1951.ix.04	MNHNC	Genaro, J.A.	Ciudad de La Habana	Boyeros, Santiago de las Vegas, Estación Experimental Agronómica
18.000431	Megachile	rufipennis	(Fabricius, 1793)	Female	Cuba	Havana	Boyeros, Santiago de las Vegas	1947.x.24	MNHNC	Genaro, J.A.	Ciudad de La Habana	Boyeros, Santiago de las Vegas
18.000443	Megachile	rufipennis	(Fabricius, 1793)	Male	Cuba	Havana	Boyeros, Santiago de las Vegas	1951.x.27	MNHNC	Genaro, J.A.	Ciudad de La Habana	Boyeros, Santiago de las Vegas
18.000449	Coelioxys	rufipes	Guérin-Méneville, 1844	Female	Cuba	Havana	Arroyo Naranjo, Managua	1979.xii	MNHNC	Genaro, J.A.	La Habana	Managua
18.000452	Coelioxys	rufipes	Guérin-Méneville, 1844	Female	Cuba	Mayabeque	San Nicolás de Bari, Playa Caimito	1992.viii	MNHNC	Genaro, J.A.	La Habana	San Nicolás de Bari, Playa Caimito
18.000457	Coelioxys	rufipes	Guérin-Méneville, 1844	Female	Cuba	Mayabeque	San José de las Lajas, Tapaste, Cueva del Indio	1996.iii.23	MNHNC	Genaro, J.A.	La Habana	San José de las Lajas, Tapaste, Cueva del Indio
18.000458	Coelioxys	rufipes	Guérin-Méneville, 1844	Female	Cuba	Mayabeque	Güines	1993.iv.16	MNHNC	Genaro, J.A.	La Habana	Güines
18.000459	Coelioxys	rufipes	Guérin-Méneville, 1844	Female	Cuba	Mayabeque	Güines	1992.xii.28	MNHNC	Genaro, J.A.	La Habana	Güines
18.000461	Coelioxys	rufipes	Guérin-Méneville, 1844	Female	Cuba	Mayabeque	Santa Cruz del Norte, Bacunayagua	1993.v	MNHNC	Genaro, J.A.	La Habana	Santa Cruz del Norte, Bacunayagua
18.000464	Coelioxys	rufipes	Guérin-Méneville, 1844	Female	Cuba	Mayabeque	Güines	1989.i	MNHNC	Genaro, J.A.	La Habana	Güines
18.000470	Coelioxys	rufipes	Guérin-Méneville, 1844	Female	Cuba	Mayabeque	Güines	1989.iii	MNHNC	Genaro, J.A.	La Habana	Güines
18.000471	Coelioxys	rufipes	Guérin-Méneville, 1844	Female	Cuba	Mayabeque	San Nicolás de Bari, Playa Caimito	1990.x	MNHNC	Genaro, J.A.	La Habana	San Nicolás de Bari, Playa Caimito
18.000473	Coelioxys	rufipes	Guérin-Méneville, 1844	Female	Cuba	Mayabeque	San Nicolás de Bari, Playa Caimito	1990.xii	MNHNC	Genaro, J.A.	La Habana	San Nicolás de Bari, Playa Caimito
18.000476	Coelioxys	rufipes	Guérin-Méneville, 1844	Female	Cuba	Havana	Boyeros, Santiago de las Vegas	1951.viii.23	MNHNC	Genaro, J.A.	Ciudad de La Habana	Boyeros, Santiago de las Vegas
18.000486	Coelioxys	rufipes	Guérin-Méneville, 1844	Male	Cuba	Mayabeque	San José de las Lajas, Camoa	1994.x	MNHNC	Genaro, J.A.	La Habana	San José de las Lajas, Camoa
18.000492	Coelioxys	rufipes	Guérin-Méneville, 1844	Male	Cuba	Artemisa	San Antonio de los Baños	1974.vii	MNHNC	Genaro, J.A.	La Habana	San Antonio de los Baños
18.000509	Megachile	concinna	Smith, 1879	Female	Cuba	Havana	Boyeros, Santiago de las Vegas	1951.v.10	MNHNC	Genaro, J.A.	Ciudad de La Habana	Boyeros, Santiago de las Vegas
18.000510	Megachile	concinna	Smith, 1879	Female	Cuba	Havana	Boyeros, Santiago de las Vegas	1951.v.10	MNHNC	Genaro, J.A.	Ciudad de La Habana	Boyeros, Santiago de las Vegas
18.000530	Exomalopsis	similis	Cresson, 1865	Female	Cuba	Havana	Boyeros, Santiago de las Vegas	1951.x.09	MNHNC	Genaro, J.A.	Ciudad de La Habana	Boyeros, Santiago de las Vegas
18.000532	Exomalopsis	similis	Cresson, 1865	Female	Cuba	Mayabeque	Güines	1988.xii.03	MNHNC	Genaro, J.A.	La Habana	Güines
18.000533	Exomalopsis	similis	Cresson, 1865	Female	Cuba	Mayabeque	La Salud, Cueva El Tunel	1962.ix	MNHNC	Genaro, J.A.	La Habana	Cueva El Tunel, La Salud
18.000538	Exomalopsis	similis	Cresson, 1865	Female	Cuba	Havana	Boyeros, Santiago de las Vegas	1951.x.03	MNHNC	Genaro, J.A.	Ciudad de La Habana	Boyeros, Santiago de las Vegas
18.000542	Exomalopsis	similis	Cresson, 1865	Female	Cuba	Mayabeque	Güines	1988.xii.11	MNHNC	Genaro, J.A.	La Habana	Güines
18.000544	Nomada	cruralis	Moure, 1960	n/a	Cuba	Artemisa	Mariel, Río Mosquito	1993.x.14	MNHNC	Genaro, J.A.	La Habana	Mariel, Río Mosquito
18.000545	Nomada	cruralis	Moure, 1960	n/a	Cuba	Havana	Boyeros, Santiago de las Vegas	1951.viii.23	MNHNC	Genaro, J.A.	Ciudad de La Habana	Boyeros, Santiago de las Vegas
18.000546	Nomada	cruralis	Moure, 1960	n/a	Cuba	Mayabeque	Jaruco, Sierra de Jaruco	1966.iii	MNHNC	Genaro, J.A.	La Habana	Jaruco, Sierra de Jaruco
18.000548	Nomada	cruralis	Moure, 1960	n/a	Cuba	Mayabeque	Jaruco, Sierra de Jaruco	1966.iii	MNHNC	Genaro, J.A.	La Habana	Jaruco, Sierra de Jaruco
18.000549	Nomada	cruralis	Moure, 1960	n/a	Cuba	Mayabeque	Güines	1993.iv.16	MNHNC	Genaro, J.A.	La Habana	Güines
18.000550	Nomada	cruralis	Moure, 1960	n/a	Cuba	Havana	Boyeros, Santiago de las Vegas	1951.viii.23	MNHNC	Genaro, J.A.	Ciudad de La Habana	Boyeros, Santiago de las Vegas
18.000551	Nomada	cruralis	Moure, 1960	n/a	Cuba	Mayabeque	Santa Cruz del Norte, Loma San Cayetano	1962.i	MNHNC	Genaro, J.A.	La Habana	Jibacoa, Santa Cruz del Norte, Loma San Cayetano
18.000552	Nomada	cruralis	Moure, 1960	n/a	Cuba	Mayabeque	Jaruco, Sierra de Jaruco	1966.iii	MNHNC	Genaro, J.A.	La Habana	Jaruco, Sierra de Jaruco
18.000554	Nomada	cruralis	Moure, 1960	Male	Cuba	Mayabeque	Jaruco	1961.xii	MNHNC	Genaro, J.A.	La Habana	Jaruco
18.000561	Exomalopsis	similis	Cresson, 1865	n/a	Cuba	Havana	Boyeros, Santiago de las Vegas	1963.v	MNHNC	Genaro, J.A.	Ciudad de La Habana	Boyeros, Santiago de las Vegas
18.000562	Exomalopsis	similis	Cresson, 1865	n/a	Cuba	Mayabeque	Santa Cruz del Norte, El Narigón, Puerto Escondido	1988.ix.30	MNHNC	Genaro, J.A.	La Habana	Santa Cruz del Norte,El Narigón, Puerto Escondido
18.000566	Exomalopsis	similis	Cresson, 1865	Male	Cuba	Mayabeque	Santa Cruz del Norte, Litoral Costa Norte, Norte Bacunayagua	1970.v	MNHNC	Genaro, J.A.	La Habana	Santa Cruz del Norte, Litoral Costa Norte, Norte Bacunayagua
18.000568	Exomalopsis	similis	Cresson, 1865	n/a	Cuba	Havana	10 de Octubre, Vibora	1989.i.08	MNHNC	Genaro, J.A.	Ciudad de La Habana	Vibora
18.000572	Exomalopsis	similis	Cresson, 1865	Male	Cuba	Mayabeque	San Nicolás de Bari	1994.iii.20	MNHNC	Genaro, J.A.	La Habana	San Nicolás de Bari
18.000578	Exomalopsis	similis	Cresson, 1865	n/a	Cuba	Artemisa	San Antonio de los Baños, Laguna de Ariguanabo	1980.vii	MNHNC	Genaro, J.A.	La Habana	San Antonio de los Baños, Laguna de Ariguanabo
18.000579	Exomalopsis	similis	Cresson, 1865	n/a	Cuba	Artemisa	San Antonio de los Baños, Laguna de Ariguanabo	1980.vii	MNHNC	Genaro, J.A.	La Habana	San Antonio de los Baños, Laguna de Ariguanabo
18.000580	Exomalopsis	similis	Cresson, 1865	n/a	Cuba	Artemisa	San Antonio de los Baños, Laguna de Ariguanabo	1980.vii	MNHNC	Genaro, J.A.	La Habana	San Antonio de los Baños, Laguna de Ariguanabo
18.000586	Exomalopsis	similis	Cresson, 1865	Female	Cuba	Mayabeque	Güines	1989.iii.10	MNHNC	Genaro, J.A.	La Habana	Güines
18.000587	Exomalopsis	similis	Cresson, 1865	Female	Cuba	Havana	La Habana del Este, Campo Florido, Loma La Coca (Alrededores)	1972.iv	MNHNC	Genaro, J.A.	Ciudad de La Habana	La Habana del Este, Campo Florido, Loma La Coca (Alrededores)
18.000588	Exomalopsis	similis	Cresson, 1865	Female	Cuba	Artemisa	San Antonio de los Baños, Laguna de Ariguanabo	1980.vii	MNHNC	Genaro, J.A.	La Habana	San Antonio de los Baños, Laguna de Ariguanabo
18.000590	Exomalopsis	similis	Cresson, 1865	n/a	Cuba	Artemisa	San Antonio de los Baños, Laguna de Ariguanabo	1955.vii	MNHNC	Genaro, J.A.	La Habana	San Antonio de los Baños, Laguna de Ariguanabo
18.000593	Exomalopsis	similis	Cresson, 1865	Female	Cuba	Mayabeque	San Nicolás de Bari	1993.ix.28	MNHNC	Genaro, J.A.	La Habana	San Nicolás de Bari
18.000595	Exomalopsis	similis	Cresson, 1865	Female	Cuba	Artemisa	San Antonio de los Baños, Laguna de Ariguanabo	1980.vii	MNHNC	Genaro, J.A.	La Habana	San Antonio de los Baños, Laguna de Ariguanabo
18.000596	Exomalopsis	similis	Cresson, 1865	n/a	Cuba	Mayabeque	San José de las Lajas, Tapaste, Sitio Perdido	1979.vi	MNHNC	Genaro, J.A.	La Habana	Jaruco, Tapaste, Sitio Perdido
18.000598	Exomalopsis	similis	Cresson, 1865	n/a	Cuba	Havana	Boyeros, Santiago de las Vegas	1967.i.27	MNHNC	Genaro, J.A.	Ciudad de La Habana	Boyeros, Santiago de las Vegas
18.000601	Exomalopsis	similis	Cresson, 1865	n/a	Cuba	Artemisa	San Antonio de los Baños	1993.ii	MNHNC	Genaro, J.A.	La Habana	San Antonio de los Baños
18.000605	Exomalopsis	similis	Cresson, 1865	n/a	Cuba	Havana	Arroyo Naranjo, Managua, Zona 5	1979.xii	MNHNC	Genaro, J.A.	La Habana	Managua, Zona 5
18.000607	Exomalopsis	similis	Cresson, 1865	n/a	Cuba	Artemisa	San Antonio de los Baños, Laguna de Ariguanabo	1955.vii	MNHNC	Genaro, J.A.	La Habana	San Antonio de los Baños, Laguna de Ariguanabo
18.000608	Exomalopsis	similis	Cresson, 1865	n/a	Cuba	Havana	Boyeros, Santiago de las Vegas	1967.ii.viii.01	MNHNC	Genaro, J.A.	Ciudad de La Habana	Boyeros, Santiago de las Vegas
18.000609	Exomalopsis	similis	Cresson, 1865	n/a	Cuba	Havana	Boyeros, Santiago de las Vegas	1967.ii.viii.01	MNHNC	Genaro, J.A.	Ciudad de La Habana	Boyeros, Santiago de las Vegas
18.000610	Exomalopsis	similis	Cresson, 1865	n/a	Cuba	Mayabeque	Santa Cruz del Norte, Loma San Cayetano	1962.i	MNHNC	Genaro, J.A.	La Habana	Jibacoa, Santa Cruz del Norte, Loma San Cayetano
18.000615	Exomalopsis	similis	Cresson, 1865	n/a	Cuba	Mayabeque	Jaruco, Sierra de Jaruco	1966.iii	MNHNC	Genaro, J.A.	La Habana	Jaruco, Sierra de Jaruco
18.000617	Exomalopsis	similis	Cresson, 1865	n/a	Cuba	Havana	Habana Vieja, Museo Nacional de Historia Natural de Cuba	1989.ii.28	MNHNC	Genaro, J.A.	Ciudad de La Habana	Obispo y Oficio , Taxidermia, 5to Piso
18.000618	Exomalopsis	similis	Cresson, 1865	n/a	Cuba	Artemisa	San Antonio de los Baños, Cortina Rompeviento	1989.viii	MNHNC	Genaro, J.A.	La Habana	San Antonio de los Baños, Cortina Rompeviento
18.000619	Exomalopsis	similis	Cresson, 1865	n/a	Cuba	Artemisa	San Antonio de los Baños	1988.v.29	MNHNC	Genaro, J.A.	La Habana	San Antonio de los Baños
18.000620	Exomalopsis	similis	Cresson, 1865	n/a	Cuba	Artemisa	San Antonio de los Baños	1988.v.29	MNHNC	Genaro, J.A.	La Habana	San Antonio de los Baños
18.000624	Exomalopsis	similis	Cresson, 1865	n/a	Cuba	Mayabeque	Bejucal, Río Hondo	1996.x.27	MNHNC	Genaro, J.A.	La Habana	Bejucal, Río Hondo (Atrás de la Presa)
18.000646	Nomada	cubensis	Cresson, 1865	n/a	Cuba	Artemisa	Mariel, Río Mosquito	1983.v.14	MNHNC	Genaro, J.A.	La Habana	Mariel, Río Mosquito
18.000647	Nomada	cubensis	Cresson, 1865	n/a	Cuba	Artemisa	Mariel, Río Mosquito	1983.v.14	MNHNC	Genaro, J.A.	La Habana	Mariel, Río Mosquito
18.000655	Nomada	cubensis	Cresson, 1865	n/a	Cuba	Havana	Boyeros, Santiago de las Vegas	1951.ix.03	MNHNC	Genaro, J.A.	Ciudad de La Habana	Boyeros, Santiago de las Vegas
18.000656	Nomada	cubensis	Cresson, 1865	n/a	Cuba	Mayabeque	San José de las Lajas, Tapaste, Sitio Perdido	1979.vi	MNHNC	Genaro, J.A.	La Habana	Jaruco, Tapaste, Sitio Perdido
18.000660	Nomada	cubensis	Cresson, 1865	n/a	Cuba	Mayabeque	San José de las Lajas, Tapaste, Sitio Perdido	1979.vi	MNHNC	Genaro, J.A.	La Habana	Jaruco, Tapaste, Sitio Perdido
18.000663	Nomada	cubensis	Cresson, 1865	n/a	Cuba	Havana	Boyeros, Santiago de las Vegas	1952.i.15	MNHNC	Genaro, J.A.	Ciudad de La Habana	Boyeros, Santiago de las Vegas
18.000664	Nomada	cubensis	Cresson, 1865	n/a	Cuba	Havana	Boyeros, Santiago de las Vegas	1956.viii.23	MNHNC	Genaro, J.A.	Ciudad de La Habana	Boyeros, Santiago de las Vegas
18.000665	Nomada	cubensis	Cresson, 1865	n/a	Cuba	Havana	Boyeros, Santiago de las Vegas	1951.x.24	MNHNC	Genaro, J.A.	Ciudad de La Habana	Boyeros, Santiago de las Vegas
18.000666	Nomada	cubensis	Cresson, 1865	n/a	Cuba	Havana	Boyeros, Santiago de las Vegas	1951.viii.23	MNHNC	Genaro, J.A.	Ciudad de La Habana	Boyeros, Santiago de las Vegas
18.000667	Nomada	cubensis	Cresson, 1865	n/a	Cuba	Havana	Boyeros, Santiago de las Vegas	1951.x.04	MNHNC	Genaro, J.A.	Ciudad de La Habana	Boyeros, Santiago de las Vegas
18.000668	Nomada	cubensis	Cresson, 1865	n/a	Cuba	Havana	Boyeros, Santiago de las Vegas	1951.v.15	MNHNC	Genaro, J.A.	Ciudad de La Habana	Boyeros, Santiago de las Vegas
18.000673	Nomada	cubensis	Cresson, 1865	n/a	Cuba	Mayabeque	Güines	1988.iii	MNHNC	Genaro, J.A.	La Habana	Güines
18.000675	Nomada	cubensis	Cresson, 1865	n/a	Cuba	Mayabeque	Santa Cruz del Norte, Loma San Cayetano	1969.iv	MNHNC	Genaro, J.A.	La Habana	Jibacoa, Santa Cruz del Norte, Loma San Cayetano
18.000676	Nomada	cubensis	Cresson, 1865	n/a	Cuba	Havana	Boyeros, Santiago de las Vegas	1951.viii.23	MNHNC	Genaro, J.A.	Ciudad de La Habana	Boyeros, Santiago de las Vegas
18.000679	Nomada	cubensis	Cresson, 1865	n/a	Cuba	Mayabeque	Güines, La Fosforita	1987.x	MNHNC	Genaro, J.A.	La Habana	Güines, La Fosforita
18.000683	Nomada	cubensis	Cresson, 1865	n/a	Cuba	Mayabeque	Santa Cruz del Norte, Loma San Cayetano	1969.iv	MNHNC	Genaro, J.A.	La Habana	Jibacoa, Santa Cruz del Norte, Loma San Cayetano
18.000684	Nomada	cubensis	Cresson, 1865	n/a	Cuba	Mayabeque	Santa Cruz del Norte, Fasenda, Arcos de Canasí	1969.iv	MNHNC	Genaro, J.A.	La Habana	Santa Cruz [del Norte], Fasenda, Arcos de Canasí
18.000693	Nomada	pilipes	(Cresson, 1865)	n/a	Cuba	Havana	La Habana del Este, Campo Florido, Loma La Coca (Alrededores)	1997.vii	MNHNC	Genaro, J.A.	Ciudad de La Habana	La Habana del Este, Campo Florido, Loma La Coca (Alrededores)
18.000695	Nomada	pilipes	(Cresson, 1865)	n/a	Cuba	Mayabeque	Santa Cruz del Norte, Fasenda, Arcos de Canasí	1969.iv	MNHNC	Genaro, J.A.	La Habana	Santa Cruz [del Norte], Fasenda, Arcos de Canasí
18.000696	Nomada	pilipes	(Cresson, 1865)	n/a	Cuba	Mayabeque	Güines	1962.iv	MNHNC	Genaro, J.A.	La Habana	Güines
18.000699	Nomada	pilipes	(Cresson, 1865)	n/a	Cuba	Mayabeque	Güines	1962.iv	MNHNC	Genaro, J.A.	La Habana	Güines
18.000700	Nomada	pilipes	(Cresson, 1865)	n/a	Cuba	Havana	La Habana del Este, Campo Florido, Loma La Coca (Alrededores)	1997.vi	MNHNC	Genaro, J.A.	Ciudad de La Habana	La Habana del Este, Campo Florido, Loma La Coca (Alrededores)
18.000701	Nomada	pilipes	(Cresson, 1865)	n/a	Cuba	Havana	Boyeros, Santiago de las Vegas	1952.i.08	MNHNC	Genaro, J.A.	Ciudad de La Habana	Boyeros, Santiago de las Vegas
18.000706	Nomada	pilipes	(Cresson, 1865)	Female	Cuba	Mayabeque	Güines	1962.iv	MNHNC	Genaro, J.A.	La Habana	Güines
18.000707	Nomada	pilipes	(Cresson, 1865)	n/a	Cuba	Mayabeque	Güines	1989.iii.10	MNHNC	Genaro, J.A.	La Habana	Güines
18.000709	Nomada	pilipes	(Cresson, 1865)	n/a	Cuba	Havana	Playa, El Laguito	1961.v	MNHNC	Genaro, J.A.	Ciudad de La Habana	Marianao, Laguito
18.000741	Centris	poecila	Lepeletier, 1841	n/a	Cuba	Havana	La Habana del Este, Costa Norte entre Tunel y La Habana del Este	1996.vi	MNHNC	Genaro, J.A.	Ciudad de La Habana	La Habana del Este, Costa Norte entre Tunel y La Habana del Este
18.000763	Centris	poecila	Lepeletier, 1841	Male	Cuba	Havana	Boyeros, Santiago de las Vegas	1951.x.15	MNHNC	Genaro, J.A.	Ciudad de La Habana	Boyeros, Santiago de las Vegas
18.000766	Centris	poecila	Lepeletier, 1841	Female	Cuba	Havana	Boyeros, Santiago de las Vegas	1951.x.15	MNHNC	Genaro, J.A.	Ciudad de La Habana	Boyeros, Santiago de las Vegas
18.000768	Centris	poecila	Lepeletier, 1841	n/a	Cuba	Mayabeque	Güines	1986.xii.10	MNHNC	Genaro, J.A.	La Habana	Güines
18.000778	Centris	poecila	Lepeletier, 1841	n/a	Cuba	Havana	La Habana del Este, La Cabaña, Litoral Costa Norte	1999.v	MNHNC	Genaro, J.A.	Ciudad de La Habana	La Habana del Este, La Cabaña, Litoral Costa Norte
18.000781	Centris	aethiops	Cresson, 1865	Female	Cuba	Havana	La Habana del Este, Cojimar	1955.vi	MNHNC	Genaro, J.A.	Ciudad de La Habana	La Habana del Este, Cojimar
18.000794	Melissodes	cubensis	LaBerge, 1956	Male	Cuba	Havana	Boyeros, Santiago de las Vegas	1951.viii.23	MNHNC	Genaro, J.A.	Ciudad de La Habana	Boyeros, Santiago de las Vegas
18.000795	Melissodes	cubensis	LaBerge, 1956	Male	Cuba	Havana	Boyeros, Santiago de las Vegas	1951.viii.23	MNHNC	Genaro, J.A.	Ciudad de La Habana	Boyeros, Santiago de las Vegas
18.000796	Melissodes	cubensis	LaBerge, 1956	Male	Cuba	Havana	Boyeros, Santiago de las Vegas	1951.viii.23	MNHNC	Genaro, J.A.	Ciudad de La Habana	Boyeros, Santiago de las Vegas
18.000797	Melissodes	cubensis	LaBerge, 1956	Male	Cuba	Havana	Boyeros, Santiago de las Vegas	1948.x.01	MNHNC	Genaro, J.A.	Ciudad de La Habana	Boyeros, Santiago de las Vegas
18.000798	Melissodes	cubensis	LaBerge, 1956	Male	Cuba	Havana	Boyeros, Santiago de las Vegas	1948.x.01	MNHNC	Genaro, J.A.	Ciudad de La Habana	Boyeros, Santiago de las Vegas
18.000799	Melissodes	cubensis	LaBerge, 1956	Male	Cuba	Havana	Boyeros, Santiago de las Vegas	1948.x.01	MNHNC	Genaro, J.A.	Ciudad de La Habana	Boyeros, Santiago de las Vegas
18.000800	Melissodes	cubensis	LaBerge, 1956	Male	Cuba	Havana	Boyeros, Santiago de las Vegas	1948.x	MNHNC	Genaro, J.A.	Ciudad de La Habana	Boyeros, Santiago de las Vegas
18.000801	Melissodes	cubensis	LaBerge, 1956	Male	Cuba	Mayabeque	San Nicolás de Bari	1996.x	MNHNC	Genaro, J.A.	La Habana	San Nicolás de Bari
18.000802	Melissodes	cubensis	LaBerge, 1956	Male	Cuba	Mayabeque	San Nicolás de Bari	1996.x	MNHNC	Genaro, J.A.	La Habana	San Nicolás de Bari
18.000815	Anthophora	atrata	Cresson, 1865	Female	Cuba	Mayabeque	Santa Cruz del Norte, Bacunayagua	1993.v	MNHNC	Genaro, J.A.	La Habana	Santa Cruz del Norte, Bacunayagua
18.000816	Anthophora	atrata	Cresson, 1865	Female	Cuba	Mayabeque	Santa Cruz del Norte, Bacunayagua	1993.v	MNHNC	Genaro, J.A.	La Habana	Santa Cruz del Norte, Bacunayagua
18.000817	Anthophora	atrata	Cresson, 1865	Female	Cuba	Mayabeque	Santa Cruz del Norte, Bacunayagua	1993.v	MNHNC	Genaro, J.A.	La Habana	Santa Cruz del Norte, Bacunayagua
18.000818	Anthophora	atrata	Cresson, 1865	Female	Cuba	Mayabeque	Santa Cruz del Norte, Bacunayagua	1993.v	MNHNC	Genaro, J.A.	La Habana	Santa Cruz del Norte, Bacunayagua
18.000819	Anthophora	atrata	Cresson, 1865	Female	Cuba	Mayabeque	Santa Cruz del Norte, Bacunayagua	1993.v	MNHNC	Genaro, J.A.	La Habana	Santa Cruz del Norte, Bacunayagua
18.000836	Melissodes	pullata	Cresson, 1865	Female	Cuba	Havana	La Habana del Este, Cojimar	1962.v	MNHNC	Genaro, J.A.	Ciudad de La Habana	La Habana del Este, Cojimar
18.000837	Melissodes	pullata	Cresson, 1865	Female	Cuba	Havana	La Habana del Este, Cojimar	1962.v	MNHNC	Genaro, J.A.	Ciudad de La Habana	La Habana del Este, Cojimar
18.000838	Melissodes	pullata	Cresson, 1865	Female	Cuba	Havana	La Habana del Este, Cojimar	1962.v	MNHNC	Genaro, J.A.	Ciudad de La Habana	La Habana del Este, Cojimar
18.000839	Melissodes	pullata	Cresson, 1865	Female	Cuba	Havana	La Habana del Este, Cojimar	1961.v	MNHNC	Genaro, J.A.	Ciudad de La Habana	La Habana del Este, Cojimar
18.000840	Melissodes	pullata	Cresson, 1865	Female	Cuba	Havana	Boyeros, Santiago de las Vegas	1951.ix.20	MNHNC	Genaro, J.A.	Ciudad de La Habana	Boyeros, Santiago de las Vegas
18.000841	Melissodes	pullata	Cresson, 1865	Female	Cuba	Havana	Boyeros, Santiago de las Vegas	1951.viii.23	MNHNC	Genaro, J.A.	Ciudad de La Habana	Boyeros, Santiago de las Vegas
18.000842	Melissodes	pullata	Cresson, 1865	Female	Cuba	Havana	Boyeros, Santiago de las Vegas	1951.viii.23	MNHNC	Genaro, J.A.	Ciudad de La Habana	Boyeros, Santiago de las Vegas
18.000843	Melissodes	pullata	Cresson, 1865	Female	Cuba	Havana	Boyeros, Santiago de las Vegas	1951.viii.23	MNHNC	Genaro, J.A.	Ciudad de La Habana	Boyeros, Santiago de las Vegas
18.000844	Melissodes	pullata	Cresson, 1865	Female	Cuba	Havana	Boyeros, Santiago de las Vegas	1952.i.12	MNHNC	Genaro, J.A.	Ciudad de La Habana	Boyeros, Santiago de las Vegas
18.000845	Melissodes	pullata	Cresson, 1865	Female	Cuba	Mayabeque	San José de las Lajas, Tapaste, Sitio Perdido	1978.x	MNHNC	Genaro, J.A.	La Habana	Jaruco, Tapaste, Sitio Perdido
18.000849	Melissodes	pullata	Cresson, 1865	Female	Cuba	Havana	Boyeros, Calabazar	1928.v	MNHNC	Genaro, J.A.	Ciudad de La Habana	Arroyo Naranjo, Calabazar
18.000851	Melissodes	pullata	Cresson, 1865	Male	Cuba	Havana	Boyeros, Santiago de las Vegas	1951.viii.23	MNHNC	Genaro, J.A.	Ciudad de La Habana	Boyeros, Santiago de las Vegas
18.000852	Melissodes	pullata	Cresson, 1865	Male	Cuba	Havana	Boyeros, Santiago de las Vegas	1951.viii.23	MNHNC	Genaro, J.A.	Ciudad de La Habana	Boyeros, Santiago de las Vegas
18.000853	Melissodes	pullata	Cresson, 1865	Male	Cuba	Havana	Boyeros, Santiago de las Vegas	1951.viii.23	MNHNC	Genaro, J.A.	Ciudad de La Habana	Boyeros, Santiago de las Vegas
18.000854	Melissodes	pullata	Cresson, 1865	Male	Cuba	Havana	Boyeros, Santiago de las Vegas	1951.viii.23	MNHNC	Genaro, J.A.	Ciudad de La Habana	Boyeros, Santiago de las Vegas
18.000855	Melissodes	pullata	Cresson, 1865	Male	Cuba	Havana	Boyeros, Santiago de las Vegas	1947.vii	MNHNC	Genaro, J.A.	Ciudad de La Habana	Boyeros, Santiago de las Vegas
18.000856	Melissodes	pullata	Cresson, 1865	Male	Cuba	Havana	Boyeros, Santiago de las Vegas	1964.vii	MNHNC	Genaro, J.A.	Ciudad de La Habana	Boyeros, Santiago de las Vegas
18.000895	Ceratina	cockerelli	Cresson, 1865	Female	Cuba	Artemisa	Alquízar, Guanímar	1967.ix	MNHNC	Genaro, J.A.	La Habana	Alquízar, Guanímar
18.000896	Ceratina	cockerelli	Cresson, 1865	Female	Cuba	Artemisa	Alquízar, Guanímar	1967.ix	MNHNC	Genaro, J.A.	La Habana	Alquízar, Guanímar
18.000900	Florilegus	lanierii	Guérin-Méneville, 1844	n/a	Cuba	Havana	Boyeros, Santiago de las Vegas	1947.vii	MNHNC	Genaro, J.A.	Ciudad de La Habana	Boyeros, Santiago de las Vegas
18.000901	Florilegus	lanierii	Guérin-Méneville, 1844	Female	Cuba	Havana	Boyeros, Santiago de las Vegas	xxxx	MNHNC	Genaro, J.A.	Ciudad de La Habana	Boyeros, Santiago de las Vegas
18.000903	Florilegus	lanierii	Guérin-Méneville, 1844	n/a	Cuba	Havana	Boyeros, Santiago de las Vegas	1921.x.18	MNHNC	Genaro, J.A.	Ciudad de La Habana	Boyeros, Santiago de las Vegas
18.000919	Florilegus	lanierii	Guérin-Méneville, 1844	n/a	Cuba	Havana	Boyeros, Santiago de las Vegas	1949.ix	MNHNC	Genaro, J.A.	Ciudad de La Habana	Boyeros, Santiago de las Vegas
18.000921	Florilegus	lanierii	Guérin-Méneville, 1844	n/a	Cuba	Havana	Boyeros, Santiago de las Vegas	1950.x	MNHNC	Genaro, J.A.	Ciudad de La Habana	Boyeros, Santiago de las Vegas
18.000923	Florilegus	lanierii	Guérin-Méneville, 1844	Female	Cuba	Artemisa	San Antonio de los Baños, Laguna de Ariguanabo	1961.xii	MNHNC	Genaro, J.A.	La Habana	San Antonio de los Baños, Laguna de Ariguanabo
18.000938	Mesoplia	cubensis	Genaro y Breto, 2022	n/a	Cuba	Mayabeque	San José de las Lajas, Camoa	1994.x	MNHNC	Genaro, J.A.	La Habana	San José de las Lajas, Camoa
18.000940	Mesoplia	cubensis	Genaro y Breto, 2022	n/a	Cuba	Mayabeque	Güines	1987.xii.02	MNHNC	Genaro, J.A.	La Habana	Güines
18.000963	Melissodes	leprieuri	Blanchard, 1849	n/a	Cuba	Artemisa	Alquízar, Guanímar	1967.x	MNHNC	Genaro, J.A.	La Habana	Alquízar, Guanímar
18.000964	Melissodes	leprieuri	Blanchard, 1849	Male	Cuba	Havana	Boyeros, Santiago de las Vegas	1921.viii.15	MNHNC	Genaro, J.A.	Ciudad de La Habana	Boyeros, Santiago de las Vegas
18.000968	Melissodes	leprieuri	Blanchard, 1849	n/a	Cuba	Havana	Boyeros, Santiago de las Vegas	1948.x.27	MNHNC	Genaro, J.A.	Ciudad de La Habana	Boyeros, Santiago de las Vegas
[truncated: 1,054 more rows]

## Sheet: Gazetteer
Geographical Data		Latitude				Longitude				Decimal
State	Locality	D	M	S	L	D	M	S	L	Latitude	Longitude
Havana	10 de Octubre, Lawton	23	5	42.927	N	82	20	59.941	W	23.0953	-82.35
[truncated: 115 more rows]

## Sheet: Reference
List of biological collections that contributed specimens for this work:
[truncated: 13 more rows]
